# Supplementary material for: 1-Tetra­decyl­pyridinium bromide monohydrate
Source: Acta Crystallogr Sect E Struct Rep Online. 2008 Nov 26;64(Pt 12):o2457. doi: 10.1107/S1600536808039020 (PMC2960014; doi:10.1107/S1600536808039020)
Supplement: Supplementary file 2 [file e-64-o2457-Isup2.hkl]

# 
# h,k,l, Fc-squared, Fo-squared, sigma(Fo-squared) and status flag 
# 
data_I
_shelx_title ' JAK_D36_p-1 in P-1' 
_shelx_refln_list_code          4 
_shelx_F_calc_maximum      183.87 
_exptl_crystal_F_000       400.00 
_reflns_d_resolution_high  0.7971 
 
loop_ 
 _symmetry_equiv_pos_as_xyz 
 'x, y, z' 
 '-x, -y, -z' 
 
_cell_length_a     5.5061 
_cell_length_b     7.4731 
_cell_length_c    25.0391 
_cell_angle_alpha  83.464 
_cell_angle_beta   85.196 
_cell_angle_gamma  79.439 
 
_shelx_F_squared_multiplier     1.000 
 
loop_ 
 _refln_index_h 
 _refln_index_k 
 _refln_index_l 
 _refln_F_squared_calc 
 _refln_F_squared_meas 
 _refln_F_squared_sigma 
 _refln_observed_status 
   2   0   0     1737.28     1747.50     23.86 o 
   3   0   0     1581.06     1550.55     26.53 o 
   4   0   0      456.02      463.21     15.31 o 
   5   0   0      763.88      756.03     29.65 o 
   6   0   0      239.58      277.01     20.92 o 
  -6   1   0      344.75      366.60     26.06 o 
  -5   1   0        5.12       -0.92      4.79 o 
  -4   1   0       24.27       24.16      5.69 o 
  -3   1   0     2127.15     2139.34     40.04 o 
  -2   1   0      398.58      387.00     11.24 o 
  -1   1   0     1035.39     1047.57     33.28 o 
   1   1   0      526.96      524.52     18.74 o 
   2   1   0     2904.60     2921.69     40.79 o 
   3   1   0      840.24      789.26     18.48 o 
   4   1   0       21.45       23.54      4.26 o 
   5   1   0      331.81      332.66     16.93 o 
   6   1   0      329.53      305.46     25.56 o 
  -6   2   0      409.48      437.49     33.23 o 
  -5   2   0       27.67       26.66     12.75 o 
  -4   2   0     1530.64     1561.14     53.58 o 
  -3   2   0     1964.40     1983.83     43.56 o 
  -2   2   0        0.85        3.02      4.29 o 
  -1   2   0     5963.37     6131.36     74.34 o 
   0   2   0     1358.15     1352.70     17.97 o 
   1   2   0       91.20       94.98      3.43 o 
   3   2   0     1544.41     1517.50     28.42 o 
   4   2   0       92.06       92.91      7.28 o 
   5   2   0     1498.45     1548.36     37.73 o 
   6   2   0     1561.03     1602.32     48.62 o 
  -5   3   0        2.22        8.26      9.51 o 
  -4   3   0      951.68     1003.74     34.12 o 
  -3   3   0      602.77      626.62     23.54 o 
  -2   3   0       55.97       50.45      7.61 o 
  -1   3   0     1533.38     1490.65     29.86 o 
   0   3   0     1148.16     1119.61     17.60 o 
   1   3   0     2402.64     2382.17     29.38 o 
   2   3   0      834.31      808.32     30.53 o 
   4   3   0       29.82       37.30     16.64 o 
   5   3   0      915.22      892.80     75.98 o 
   6   3   0        3.02        5.93     12.95 o 
  -5   4   0        3.99       -3.57      6.86 o 
  -4   4   0      471.91      533.31     28.34 o 
  -3   4   0      633.31      650.83     25.77 o 
  -2   4   0       56.40       26.62      9.32 o 
  -1   4   0      801.26      813.54     23.32 o 
   0   4   0     1095.74     1094.15     35.70 o 
   1   4   0      422.90      425.84     10.54 o 
   2   4   0     2212.84     2386.32     39.84 o 
   3   4   0        9.66       13.45     13.56 o 
   5   4   0      858.94      679.34     58.56 o 
   6   4   0       25.34       17.71     19.96 o 
  -5   5   0       65.89       63.62     11.51 o 
  -4   5   0      493.85      549.20     39.52 o 
  -3   5   0      243.76      278.15     22.53 o 
  -2   5   0      398.26      398.26     19.61 o 
  -1   5   0     1852.90     1873.97     42.42 o 
   0   5   0      275.53      322.37     15.10 o 
   1   5   0      468.71      488.77     17.51 o 
   2   5   0     1115.00     1132.95     22.86 o 
   3   5   0       24.59       22.90      5.21 o 
   4   5   0      430.66      406.34     45.71 o 
  -4   6   0      226.52      223.51     22.82 o 
  -3   6   0        5.95       13.67      8.31 o 
  -2   6   0      295.01      286.42     22.50 o 
  -1   6   0     1263.83     1253.12     38.46 o 
   0   6   0        5.51        2.54      5.33 o 
   1   6   0      897.70      944.26     34.40 o 
   2   6   0      725.56      713.60     21.99 o 
   3   6   0        7.28        5.37      7.44 o 
   4   6   0      306.61      299.53     18.77 o 
   5   6   0      187.48      231.53     35.05 o 
  -3   7   0       13.52       28.85     11.37 o 
  -2   7   0       51.20       55.39     10.50 o 
  -1   7   0      325.44      353.20     24.23 o 
   0   7   0        1.42        4.05      7.06 o 
   1   7   0      900.30      939.74     37.26 o 
   2   7   0      318.31      302.83     31.38 o 
   3   7   0      157.67      108.85     20.38 o 
   4   7   0      211.69      202.51     17.03 o 
   5   7   0      174.11      203.68     48.71 o 
  -2   8   0     1161.44     1053.77     49.95 o 
  -1   8   0      278.95      289.21     26.22 o 
   0   8   0       42.09       46.84      8.58 o 
   1   8   0      466.14      418.79     28.65 o 
   2   8   0      117.58      123.78     22.31 o 
   3   8   0      414.79      415.94     32.85 o 
   4   8   0      128.49       44.22     23.70 o 
   0   9   0      121.53      122.10     42.11 o 
   1   9   0      261.16      311.70     48.71 o 
   2   9   0       27.99       32.44     22.86 o 
  -2  -9   1      164.79      141.50     24.05 o 
  -1  -9   1       74.59       49.91     24.99 o 
   0  -9   1        2.13       13.10     28.35 o 
  -4  -8   1     1068.22     1037.61     50.31 o 
  -3  -8   1        2.54       -8.96     18.13 o 
  -2  -8   1      463.44      452.16     38.23 o 
  -1  -8   1      268.22      229.75     36.19 o 
   0  -8   1       55.22       64.88      9.44 o 
   1  -8   1      738.63      718.47     41.35 o 
   2  -8   1      115.13      171.09     24.96 o 
  -4  -7   1      138.33      156.46     17.29 o 
  -3  -7   1       16.20       14.43      8.07 o 
  -2  -7   1      370.36      371.96     32.85 o 
  -1  -7   1      184.94      164.27     27.70 o 
   0  -7   1      241.48      271.44     19.65 o 
   1  -7   1      567.05      536.71     30.29 o 
   2  -7   1       13.33       22.60     11.10 o 
   3  -7   1      332.47      329.69     31.08 o 
  -5  -6   1      375.84      413.82     50.87 o 
  -4  -6   1       75.02       59.18     11.81 o 
  -3  -6   1      825.30      846.94     41.72 o 
  -2  -6   1     1178.86     1194.40     34.75 o 
  -1  -6   1       33.75       28.30      5.95 o 
   0  -6   1      399.85      387.74     21.40 o 
   1  -6   1     1111.80     1121.25     35.99 o 
   2  -6   1       76.62       70.53     12.21 o 
   3  -6   1      410.58      453.45     29.71 o 
   4  -6   1       99.68      107.36     17.28 o 
  -4  -5   1        2.58        1.73     15.21 o 
  -3  -5   1     1200.28     1165.35     27.24 o 
  -2  -5   1      941.91      994.47     16.61 o 
  -1  -5   1      120.47      126.51      8.56 o 
   0  -5   1     1255.51     1322.92     32.92 o 
   1  -5   1      933.32      894.40     27.09 o 
   2  -5   1        3.14        4.78      5.09 o 
   3  -5   1      967.79     1070.62     39.50 o 
   4  -5   1      173.67      197.47     19.63 o 
   5  -5   1       95.09      126.59     24.65 o 
  -6  -4   1      218.09      169.51     30.57 o 
  -5  -4   1      666.07      705.09     40.57 o 
  -4  -4   1        2.50       16.43     15.04 o 
  -3  -4   1      667.96      661.95     14.79 o 
  -2  -4   1      718.86      583.84     15.48 o 
  -1  -4   1      157.52      166.07      6.90 o 
   0  -4   1     2514.02     2427.75     42.18 o 
   1  -4   1      300.11      272.05     13.97 o 
   2  -4   1      561.93      577.42     22.53 o 
   3  -4   1      963.45      935.42     31.69 o 
   4  -4   1      198.10      216.81     20.31 o 
   5  -4   1      258.00      262.64     24.56 o 
  -6  -3   1      157.09      165.41     13.87 o 
  -5  -3   1      555.04      574.94     24.03 o 
  -4  -3   1      139.16      116.35     16.65 o 
  -3  -3   1     2442.15     2285.70    122.81 o 
  -2  -3   1      126.17      126.46      6.84 o 
  -1  -3   1      789.10      785.32     12.98 o 
   0  -3   1     1257.57     1240.26     19.02 o 
   1  -3   1      144.82      130.28      9.60 o 
   2  -3   1     1842.80     1791.16     40.56 o 
   3  -3   1      778.89      736.69     25.73 o 
   4  -3   1        5.76       13.48      7.06 o 
   5  -3   1      417.02      435.26     24.64 o 
  -6  -2   1      589.22      581.56     25.55 o 
  -5  -2   1      315.85      327.97     14.53 o 
  -4  -2   1      354.20      363.54     12.63 o 
  -3  -2   1     3166.22     3155.18     57.39 o 
  -2  -2   1      292.81      316.39     13.15 o 
  -1  -2   1     3461.34     3374.57     43.75 o 
   0  -2   1      438.87      437.37      8.65 o 
   1  -2   1      741.77      794.71     15.64 o 
   2  -2   1      490.92      432.27     14.66 o 
   3  -2   1     1359.43     1337.23     33.80 o 
   4  -2   1      959.63     1032.02     35.62 o 
   5  -2   1      649.44      669.86     30.38 o 
   6  -2   1      184.02      222.73     24.29 o 
  -6  -1   1      479.63      430.16     20.59 o 
  -5  -1   1      125.19      117.08     11.49 o 
  -4  -1   1      707.17      740.92     20.47 o 
  -3  -1   1      732.25      718.55     15.41 o 
  -2  -1   1      113.36      119.16      6.01 o 
  -1  -1   1     9161.33     8503.96    121.90 o 
   1  -1   1      267.67      265.17      7.02 o 
   2  -1   1     1788.22     1773.62     28.67 o 
   3  -1   1     1014.55     1061.71     25.09 o 
   4  -1   1       30.82       18.93      6.77 o 
   5  -1   1     1894.20     1873.48     46.15 o 
   6  -1   1       64.69       25.73     12.94 o 
  -6   0   1      906.54      907.12     35.12 o 
  -5   0   1      127.54      137.02     14.50 o 
  -4   0   1     2030.49     1999.83     41.84 o 
  -3   0   1     1381.70     1343.92     24.08 o 
  -2   0   1      130.39      134.70      5.37 o 
  -1   0   1     5657.95     5969.82    147.99 o 
   1   0   1      115.84       87.72      9.85 o 
   2   0   1     4886.15     4972.88     53.57 o 
   3   0   1      192.13      208.84      8.53 o 
   4   0   1      471.37      490.71     15.76 o 
   5   0   1      753.95      748.89     29.47 o 
   6   0   1       28.97       40.53      8.23 o 
  -6   1   1      336.14      376.75     31.63 o 
  -5   1   1     1031.42      937.14     29.77 o 
  -4   1   1      145.92      149.08     12.31 o 
  -3   1   1      939.37      954.69     23.39 o 
  -2   1   1      309.47      315.54     10.17 o 
  -1   1   1     1685.43     1654.70     40.79 o 
   1   1   1      422.82      415.55     15.81 o 
   2   1   1     4342.10     4310.93     58.59 o 
   3   1   1       63.16       57.56      4.79 o 
   4   1   1      380.12      382.05     13.85 o 
   5   1   1      430.68      436.52     19.48 o 
   6   1   1       40.73       24.82     10.29 o 
  -6   2   1      210.00      204.85     23.59 o 
  -5   2   1      135.79      143.54     13.32 o 
  -4   2   1     1374.20     1464.28     39.95 o 
  -3   2   1      443.35      426.69     17.70 o 
  -2   2   1      859.31      884.47     25.58 o 
  -1   2   1     6410.13     6526.34     76.33 o 
   0   2   1     3456.02     3445.49     39.18 o 
   1   2   1     7504.57     7525.21     97.42 o 
   3   2   1        0.33        2.27      3.07 o 
   4   2   1     1282.83     1271.87     22.40 o 
   5   2   1     1311.09     1382.33     40.41 o 
   6   2   1       26.70       31.09      9.29 o 
  -5   3   1      411.12      388.33     23.43 o 
  -4   3   1      996.13      986.85     33.60 o 
  -3   3   1       26.70       28.80      6.65 o 
  -2   3   1      929.53      908.70     26.37 o 
  -1   3   1     1272.28     1206.27     25.87 o 
   0   3   1      132.15      135.51      5.95 o 
   1   3   1      113.73      135.20      4.27 o 
   2   3   1      437.79      407.56     10.71 o 
   5   3   1      209.58      150.09     86.40 o 
   6   3   1       39.68       30.19     35.78 o 
  -5   4   1      326.32      345.49     26.25 o 
  -4   4   1     1823.90     1772.06     53.48 o 
  -3   4   1        0.02       -2.41      4.52 o 
  -1   4   1      163.22      150.93     11.21 o 
   0   4   1       23.58       14.16      4.58 o 
   1   4   1     1658.10     1630.24     22.90 o 
   2   4   1     1113.86     1110.21     21.93 o 
   6   4   1       67.54       59.07     15.79 o 
  -5   5   1      485.69      472.06     30.49 o 
  -4   5   1      314.94      322.45     25.67 o 
  -3   5   1       10.60       10.28      6.91 o 
  -2   5   1     1061.71     1033.22     31.43 o 
  -1   5   1      881.76      893.61     36.68 o 
   0   5   1      106.65       85.36      8.57 o 
   1   5   1     1050.68     1049.80     23.65 o 
   2   5   1      301.12      285.18     12.62 o 
   3   5   1      329.45      318.46     11.72 o 
   4   5   1      860.82      850.65     64.67 o 
  -4   6   1       98.08       98.34     16.00 o 
  -3   6   1      351.65      390.55     28.83 o 
  -2   6   1      678.23      718.69     31.36 o 
  -1   6   1      242.29      269.96     18.83 o 
   0   6   1      315.37      332.94     21.54 o 
   1   6   1     1282.96     1315.29     38.48 o 
   2   6   1        1.31       -0.26      2.33 o 
   3   6   1      460.10      472.54     28.67 o 
   4   6   1      252.85      249.46     16.15 o 
  -3   7   1      112.43      138.88     28.63 o 
  -2   7   1      330.23      344.80     25.82 o 
  -1   7   1        6.79       20.28      7.01 o 
   0   7   1      374.89      373.99     20.33 o 
   1   7   1      783.93      775.53     32.74 o 
   2   7   1       29.23       30.43     15.62 o 
   3   7   1     1014.97     1034.52     50.46 o 
   4   7   1      166.69      161.18     41.96 o 
   5   7   1        4.49       -7.39     17.77 o 
  -2   8   1       31.35       38.44     10.81 o 
  -1   8   1       24.61       -5.62      6.69 o 
   0   8   1      379.62      413.52     26.45 o 
   1   8   1      167.19      158.44     19.08 o 
   2   8   1       89.02       86.12     19.21 o 
   3   8   1      760.87      787.10     46.74 o 
   4   8   1      179.89      137.00     47.05 o 
   0   9   1      277.28      324.41     57.40 o 
   1   9   1      125.28      172.93     37.66 o 
   2   9   1       48.52        4.26     18.02 o 
  -2  -9   2      126.63      136.17     25.00 o 
  -1  -9   2       73.68       50.34     26.97 o 
   0  -9   2      137.25      103.64     39.32 o 
  -4  -8   2      318.27      299.16     38.62 o 
  -3  -8   2      282.74      312.92     28.79 o 
  -2  -8   2      321.83      303.07     34.37 o 
  -1  -8   2        1.66       -3.50     10.77 o 
   0  -8   2      291.83      330.90     23.43 o 
   1  -8   2       91.67       94.35     13.00 o 
   2  -8   2       37.02       44.71     11.55 o 
  -5  -7   2      180.94      114.40     82.41 o 
  -4  -7   2        0.98       -3.84      7.54 o 
  -3  -7   2      138.90      139.50     40.78 o 
  -2  -7   2       59.56       50.25     13.24 o 
  -1  -7   2       88.27       70.44     15.51 o 
   0  -7   2      508.91      453.27     25.81 o 
   1  -7   2       13.72       12.46     12.16 o 
   2  -7   2      368.74      396.64     31.54 o 
   3  -7   2      484.42      465.80     36.47 o 
  -5  -6   2       99.44      168.91     35.65 o 
  -4  -6   2        9.17       15.51      5.47 o 
  -3  -6   2     1427.34     1390.71     58.32 o 
  -2  -6   2      478.93      478.54     20.67 o 
  -1  -6   2      446.06      424.40     22.97 o 
   0  -6   2      645.60      678.70     28.89 o 
   1  -6   2       49.72       56.49     10.35 o 
   2  -6   2      939.90      915.94     36.25 o 
   3  -6   2      571.82      548.21     30.13 o 
   4  -6   2       15.21        7.22      7.82 o 
  -6  -5   2      293.33      245.05     50.83 o 
  -5  -5   2        8.73       28.35     19.17 o 
  -4  -5   2      291.45      287.95     16.65 o 
  -3  -5   2      119.39      147.89      9.12 o 
  -2  -5   2      130.06      124.94      7.29 o 
  -1  -5   2     1337.88     1339.82     32.70 o 
   0  -5   2     1350.21     1357.81     40.46 o 
   1  -5   2        4.31        4.04      4.49 o 
   2  -5   2      296.08      320.56     18.40 o 
   3  -5   2      331.90      369.89     25.41 o 
   4  -5   2       22.73       22.70     10.21 o 
   5  -5   2      448.32      452.25     33.52 o 
  -6  -4   2      266.58      221.43     54.61 o 
  -5  -4   2       47.00       93.23     29.72 o 
  -4  -4   2      386.84      368.83     28.13 o 
  -3  -4   2      641.18      626.68     17.11 o 
  -2  -4   2       59.03       50.42      5.27 o 
  -1  -4   2     1455.11     1479.97     23.56 o 
   0  -4   2     1537.56     1544.39     34.41 o 
   1  -4   2      141.66      160.18     11.69 o 
   2  -4   2     1634.61     1722.28     79.06 o 
   3  -4   2      359.62      393.59     24.30 o 
   4  -4   2       17.34       41.84     12.61 o 
   5  -4   2      461.35      454.54     33.26 o 
  -6  -3   2      179.93      164.99     13.97 o 
  -5  -3   2        0.53       -3.56      6.08 o 
  -4  -3   2      457.02      447.55     11.06 o 
  -3  -3   2     1340.34     1309.42     25.76 o 
  -2  -3   2      300.61      291.35      9.37 o 
  -1  -3   2     3578.30     3598.63     42.63 o 
   0  -3   2      213.05      220.43      9.03 o 
   1  -3   2      808.90      819.45     29.27 o 
   2  -3   2     3107.67     3152.03     57.90 o 
   3  -3   2      742.58      827.34     27.70 o 
   4  -3   2      451.09      422.07     22.51 o 
   5  -3   2      571.33      598.46     29.29 o 
  -6  -2   2      297.71      296.55     17.74 o 
  -5  -2   2      109.81      112.18     12.94 o 
  -4  -2   2     1196.57     1231.21     25.12 o 
  -3  -2   2     1476.62     1524.27     34.33 o 
  -2  -2   2      531.16      616.11     12.09 o 
  -1  -2   2     5633.61     5480.83     69.08 o 
   0  -2   2        3.80        2.55      2.22 o 
   1  -2   2     1320.10     1304.34     21.13 o 
   2  -2   2      531.98      495.19     17.33 o 
   3  -2   2       16.11        5.50      4.55 o 
   4  -2   2      392.74      373.04     19.20 o 
   5  -2   2      690.37      719.27     27.84 o 
   6  -2   2        3.39        0.21     10.29 o 
  -6  -1   2      497.64      474.66     21.93 o 
  -5  -1   2      123.29      125.79     12.24 o 
  -4  -1   2     1247.85     1251.80     28.96 o 
  -3  -1   2        3.53        2.92      2.17 o 
  -2  -1   2     1513.73     1498.79     22.37 o 
  -1  -1   2    10875.79    10659.28    136.11 o 
   0  -1   2        6.40       -0.87      0.87 o 
   1  -1   2     3829.89     3849.83     44.13 o 
   2  -1   2     1250.83     1232.22     27.34 o 
   3  -1   2        1.54        0.97      3.58 o 
   4  -1   2     1062.45     1070.94     30.57 o 
   5  -1   2     1030.15     1058.57     32.17 o 
   6  -1   2       62.41       35.75     14.51 o 
  -6   0   2      471.63      413.14     31.03 o 
  -5   0   2     1417.36     1443.62     47.52 o 
  -4   0   2     2013.70     2042.09     38.67 o 
  -3   0   2       83.54       87.18      6.16 o 
  -2   0   2     3710.76     3732.51     43.76 o 
  -1   0   2     1774.27     1848.19     40.42 o 
   1   0   2     1154.14      645.74     26.83 o 
   2   0   2     3484.66     3582.98     40.00 o 
   3   0   2      385.10      376.00     11.09 o 
   4   0   2     5314.00     5206.84     80.00 o 
   5   0   2      451.80      467.53     22.62 o 
   6   0   2       75.23       70.51     12.34 o 
  -6   1   2        0.16       -6.70      6.70 o 
  -5   1   2      276.38      299.44     22.31 o 
  -4   1   2       82.43       86.05      9.50 o 
  -3   1   2       20.06       24.72      5.47 o 
  -2   1   2     1993.91     1962.36     30.07 o 
  -1   1   2       20.82       18.42      3.03 o 
   0   1   2       84.77       75.04      4.27 o 
   1   1   2     1756.67     1688.04     58.95 o 
   2   1   2     1295.06     1309.85     22.83 o 
   3   1   2      298.64      310.04      9.62 o 
   4   1   2     1167.35     1163.60     27.15 o 
   5   1   2      461.39      426.00     25.81 o 
   6   1   2      605.01      567.20     31.33 o 
  -6   2   2        0.34        3.01      8.99 o 
  -5   2   2     1086.62     1095.67     35.33 o 
  -4   2   2      281.26      289.62     17.60 o 
  -3   2   2      266.28      281.01     15.16 o 
  -2   2   2     1857.43     1828.73     34.20 o 
  -1   2   2     1477.23     1452.92     24.55 o 
   0   2   2    33808.75    34134.74    360.64 o 
   1   2   2    16440.71    16248.51    181.38 o 
   3   2   2     1149.32     1164.15     45.64 o 
   4   2   2     1821.30     1856.46     33.78 o 
   5   2   2        8.89       -0.06      5.20 o 
   6   2   2      187.70      187.46     14.90 o 
  -5   3   2       14.36       12.30      8.70 o 
  -4   3   2      643.33      633.98     26.55 o 
  -3   3   2      276.34      290.87     17.27 o 
  -2   3   2     2226.16     2178.68     45.88 o 
  -1   3   2       53.32       58.62      6.40 o 
   0   3   2      256.99      256.07      7.61 o 
   1   3   2     1762.08     1675.39     20.54 o 
   2   3   2       83.47       99.00      9.25 o 
   5   3   2       62.04       39.51     15.55 o 
   6   3   2      248.66      234.99     40.31 o 
  -5   4   2      376.40      397.90     34.80 o 
  -4   4   2        4.08       20.41      6.98 o 
  -3   4   2      585.90      607.23     24.76 o 
  -2   4   2     1464.60     1432.68     63.20 o 
  -1   4   2      320.37      364.66     15.83 o 
   0   4   2     2482.42     2485.53     40.91 o 
   1   4   2      733.84      732.76     13.31 o 
   2   4   2       13.97       13.39      2.77 o 
   6   4   2     1040.39     1014.30     69.86 o 
  -5   5   2      461.20      489.58     43.70 o 
  -4   5   2        4.61        6.40      7.55 o 
  -3   5   2      492.69      533.69     27.97 o 
  -2   5   2      677.59      693.55     24.89 o 
  -1   5   2        3.47       -1.02      4.21 o 
   0   5   2      858.75      821.70     24.28 o 
   1   5   2       44.80       46.15      5.54 o 
   2   5   2      107.89       93.97      7.15 o 
   3   5   2      656.55      679.87     32.11 o 
  -4   6   2        1.50        4.16      8.56 o 
  -3   6   2      840.30      854.89     36.71 o 
  -2   6   2      308.53      320.30     23.42 o 
  -1   6   2      108.74      107.97     13.65 o 
   0   6   2      691.45      688.48     24.86 o 
   1   6   2      389.27      399.67     18.52 o 
   2   6   2      262.48      274.63     19.60 o 
   3   6   2      648.87      630.51     33.22 o 
   4   6   2        3.73        0.03     14.16 o 
  -3   7   2      605.66      625.62     33.77 o 
  -2   7   2      191.58      189.94     18.44 o 
  -1   7   2      440.09      497.13     25.51 o 
   0   7   2      720.75      730.65     27.27 o 
   1   7   2       77.37       70.65      8.70 o 
   2   7   2      131.65      116.01     17.94 o 
   3   7   2      494.45      527.42     33.97 o 
   4   7   2        1.51       -4.71      4.71 o 
   5   7   2      211.74      164.55     60.84 o 
  -2   8   2        3.78        8.07     12.79 o 
  -1   8   2      387.11      409.02     25.11 o 
   0   8   2      462.22      473.66     37.95 o 
   1   8   2       12.40        8.72      6.93 o 
   2   8   2      640.68      620.75     43.71 o 
   3   8   2      297.67      233.28     36.63 o 
   4   8   2       10.86      -15.80     15.80 o 
   0   9   2      143.90      162.41     45.82 o 
   1   9   2        5.71       12.00     15.43 o 
   2   9   2      279.21      270.76     34.77 o 
  -2  -9   3        3.86        5.65     14.08 o 
  -1  -9   3      470.15      483.93     60.43 o 
   0  -9   3      630.22      655.31     75.54 o 
  -4  -8   3      307.03      282.45     43.67 o 
  -3  -8   3      343.07      415.81     34.10 o 
  -2  -8   3        4.13       11.37      8.82 o 
  -1  -8   3      146.73      151.02     26.84 o 
   0  -8   3      723.94      741.46     34.97 o 
   1  -8   3       43.10       36.95      8.26 o 
   2  -8   3      258.40      225.02     23.45 o 
  -5  -7   3       52.40       34.48     31.12 o 
  -4  -7   3      103.09       77.50     22.60 o 
  -3  -7   3      245.12      282.34     29.79 o 
  -2  -7   3      105.92       74.19     33.32 o 
  -1  -7   3      519.05      558.21     24.86 o 
   0  -7   3      327.59      323.38     21.88 o 
   1  -7   3      282.69      265.91     23.73 o 
   2  -7   3      615.00      624.82     42.48 o 
   3  -7   3      158.49      140.80     25.10 o 
  -5  -6   3       68.49       28.80     24.15 o 
  -4  -6   3     1861.92     2032.27     71.19 o 
  -3  -6   3      403.28      420.60     26.09 o 
  -2  -6   3        3.06        7.83      3.26 o 
  -1  -6   3     1012.76     1012.70     33.57 o 
   0  -6   3      294.20      299.55     20.05 o 
   1  -6   3      600.70      619.34     29.83 o 
   2  -6   3      818.56      790.18     38.08 o 
   3  -6   3      144.96      162.54     21.13 o 
   4  -6   3      265.20      303.78     31.06 o 
  -6  -5   3      125.32      120.13     46.91 o 
  -5  -5   3      176.73      142.79     34.17 o 
  -4  -5   3      881.84      957.53     37.95 o 
  -3  -5   3      316.70      301.79     13.76 o 
  -2  -5   3      143.74      144.32      7.72 o 
  -1  -5   3     1311.32     1330.35     32.70 o 
   0  -5   3      428.77      408.14     20.78 o 
   1  -5   3     1006.67     1005.81     62.52 o 
   2  -5   3      530.19      548.38     22.16 o 
   3  -5   3       52.89       49.56     11.08 o 
   4  -5   3      457.48      414.46     30.44 o 
  -6  -4   3       49.09       66.84     21.09 o 
  -5  -4   3      202.11      192.08     24.31 o 
  -4  -4   3      739.09      791.36     22.72 o 
  -3  -4   3       16.34       18.83      4.29 o 
  -2  -4   3     1739.95     1730.22     27.03 o 
  -1  -4   3     1540.92     1563.72     26.99 o 
   0  -4   3       70.10       75.34      8.10 o 
   1  -4   3     1201.45     1155.19     30.30 o 
   2  -4   3     1431.11     1425.00     37.64 o 
   3  -4   3       71.81       64.44     12.56 o 
   4  -4   3      372.94      401.28     25.70 o 
   5  -4   3      111.34       80.62     21.48 o 
  -6  -3   3        8.79        6.80      7.33 o 
  -5  -3   3      426.55      418.95     19.83 o 
  -4  -3   3      310.09      312.28      9.49 o 
  -3  -3   3       67.91       47.73      5.44 o 
  -2  -3   3     1482.20     1523.40     25.92 o 
  -1  -3   3     2088.18     2093.33     28.45 o 
   0  -3   3      358.34      351.97     10.69 o 
   1  -3   3     2735.57     2744.03     56.22 o 
   2  -3   3     1512.07     1557.29     35.65 o 
   3  -3   3      184.12      229.42     15.39 o 
   4  -3   3     1062.24     1119.18     36.65 o 
   5  -3   3      115.52      122.13     14.10 o 
  -6  -2   3       14.93       25.48      5.86 o 
  -5  -2   3      754.43      781.71     24.95 o 
  -4  -2   3      911.43      942.40     28.05 o 
  -3  -2   3        0.99        3.79      3.05 o 
  -2  -2   3      450.38      376.48      9.57 o 
  -1  -2   3     1744.60     1749.33     23.90 o 
   0  -2   3      543.71      525.64     12.22 o 
   1  -2   3     4721.49     4725.29     57.43 o 
   2  -2   3        5.96        1.45      3.58 o 
   3  -2   3      553.78      531.29     20.15 o 
   4  -2   3      803.56      756.76     29.71 o 
   5  -2   3       83.92       83.18     12.78 o 
   6  -2   3      263.19      318.05     35.79 o 
  -6  -1   3       10.84        9.91      8.92 o 
  -5  -1   3      505.91      533.04     22.30 o 
  -4  -1   3      606.35      625.10     18.45 o 
  -3  -1   3      867.98      887.56     16.84 o 
  -2  -1   3     3731.31     3767.06     53.27 o 
  -1  -1   3      225.05      235.38      6.90 o 
   1  -1   3     4148.00     4198.34     52.89 o 
   2  -1   3        4.33       -2.32      2.80 o 
   3  -1   3      462.36      458.10     15.78 o 
   4  -1   3      665.31      683.97     23.64 o 
   5  -1   3       13.18       11.80      7.51 o 
   6  -1   3      408.69      435.03     31.76 o 
  -6   0   3      180.10      201.57     17.97 o 
  -5   0   3     1641.34     1632.87     47.16 o 
  -4   0   3      524.83      555.92     16.75 o 
  -3   0   3      549.42      554.51     14.10 o 
  -2   0   3     6516.42     6685.02     91.64 o 
  -1   0   3      262.53      241.78      8.34 o 
   1   0   3     1114.83     1100.70     18.78 o 
   2   0   3      286.73      293.48      7.03 o 
   3   0   3     1097.91     1057.15     19.15 o 
   4   0   3       67.92       58.92      6.86 o 
   5   0   3       55.20       35.54     19.76 o 
   6   0   3      314.43      320.30     25.79 o 
  -6   1   3       70.49       80.83     18.51 o 
  -5   1   3     1136.52     1119.00     39.92 o 
  -4   1   3       31.33       27.58      6.44 o 
  -3   1   3     1265.88     1346.91     29.19 o 
  -2   1   3     1528.92     1488.91     25.40 o 
  -1   1   3    19120.61    18992.85    210.62 o 
   0   1   3      159.90       67.18     10.94 o 
   1   1   3      367.62      356.49      6.34 o 
   2   1   3      375.51      374.76      8.65 o 
   3   1   3      882.17      869.04     19.73 o 
   4   1   3     1381.13     1387.14     48.58 o 
   5   1   3      541.15      540.47     25.69 o 
   6   1   3     1045.30     1035.65     41.35 o 
  -6   2   3     1258.69     1351.65     54.74 o 
  -5   2   3      281.66      294.11     21.35 o 
  -4   2   3      147.42      164.47     14.18 o 
  -3   2   3     1910.48     1912.15     42.21 o 
  -2   2   3      800.59      775.80     19.90 o 
  -1   2   3      289.32      311.33      9.23 o 
   0   2   3     1961.34     1953.43     25.17 o 
   1   2   3    11208.21    11253.47    164.67 o 
   2   2   3      166.71      161.50      9.78 o 
   3   2   3     1881.37     1885.36     67.07 o 
   4   2   3      266.36      287.59      9.93 o 
   5   2   3      239.54      223.49     17.85 o 
   6   2   3      383.35      376.69     19.29 o 
  -5   3   3      919.47      924.25     41.32 o 
  -4   3   3       47.37       51.07      9.27 o 
  -3   3   3      579.86      600.74     22.83 o 
  -2   3   3     1010.21     1042.67     28.30 o 
  -1   3   3      364.15      354.89     14.08 o 
   0   3   3     1184.87     1180.81     18.13 o 
   1   3   3      399.98      390.40      7.97 o 
   2   3   3     1650.51     1647.97     36.82 o 
   4   3   3       11.21       13.84      5.82 o 
   5   3   3       29.06       15.96     18.76 o 
   6   3   3       62.48       16.17     32.03 o 
  -5   4   3      158.94      140.11     19.39 o 
  -4   4   3      447.19      485.58     27.38 o 
  -3   4   3      935.01      954.02     31.82 o 
  -2   4   3      276.60      275.62     19.24 o 
  -1   4   3     1638.19     1762.92     39.05 o 
   0   4   3     9371.29     9453.96    127.64 o 
   1   4   3      138.07      165.32      7.37 o 
   2   4   3     1807.14     1829.31     43.14 o 
  -5   5   3       28.90       44.69     11.65 o 
  -4   5   3      168.06      190.80     25.26 o 
  -3   5   3      794.33      872.33     35.16 o 
  -2   5   3        4.97       -1.01      3.89 o 
  -1   5   3      523.23      516.99     20.72 o 
   0   5   3      809.28      828.53     25.43 o 
   1   5   3      288.62      287.03     10.06 o 
   2   5   3      929.99      945.00     22.32 o 
   3   5   3      187.44      172.81      9.69 o 
  -4   6   3      624.41      610.77     34.98 o 
  -3   6   3      509.92      539.27     29.70 o 
  -2   6   3       17.24       21.52      7.44 o 
  -1   6   3      679.89      700.44     26.26 o 
   0   6   3      278.02      288.75     16.98 o 
   1   6   3      110.77      105.86      9.49 o 
   2   6   3      894.45      903.20     27.50 o 
   3   6   3      166.40      168.12     16.24 o 
   4   6   3      308.56      264.47     42.32 o 
  -3   7   3      165.91      172.70     19.40 o 
  -2   7   3       12.17       11.65      6.94 o 
  -1   7   3      746.25      789.13     37.42 o 
   0   7   3      322.63      328.67     19.02 o 
   1   7   3      179.65      178.73     18.05 o 
   2   7   3      420.53      400.84     29.33 o 
   3   7   3       48.11       46.77     11.96 o 
   4   7   3      169.95      173.82     20.58 o 
   5   7   3      267.35      205.48     70.12 o 
  -2   8   3      200.96      196.23     30.94 o 
  -1   8   3      434.12      439.38     26.86 o 
   0   8   3      111.19      121.94     11.92 o 
   1   8   3      297.23      273.71     25.47 o 
   2   8   3       63.77       79.12     19.20 o 
   3   8   3        5.39       -6.19      6.19 o 
   4   8   3       92.30       69.29     25.02 o 
   0   9   3        3.72       18.00     30.29 o 
   1   9   3      208.96      198.35     39.32 o 
   2   9   3      341.71      391.89     36.74 o 
   3   9   3       55.21       27.33     11.51 o 
  -1  -9   4      342.64      334.15     52.74 o 
  -4  -8   4      151.96      119.02     26.96 o 
  -3  -8   4       72.23       43.98     21.66 o 
  -2  -8   4      229.18      307.67     44.28 o 
  -1  -8   4      146.64      122.62     24.14 o 
   0  -8   4      663.89      616.58     47.70 o 
   1  -8   4      344.96      336.73     25.26 o 
   2  -8   4      231.94      190.11     28.49 o 
  -5  -7   4       59.75       48.87     29.24 o 
  -4  -7   4      344.28      337.58     27.62 o 
  -3  -7   4       12.90       18.20      8.20 o 
  -2  -7   4      582.41      613.51     42.63 o 
  -1  -7   4      294.92      327.52     43.46 o 
   0  -7   4        1.64       13.50      5.68 o 
   1  -7   4      492.47      524.75     37.47 o 
   2  -7   4      267.73      298.20     28.22 o 
   3  -7   4       14.07        3.41     13.27 o 
  -5  -6   4      289.80      253.45     48.36 o 
  -4  -6   4       39.31       24.20     12.58 o 
  -3  -6   4       45.92       39.07     12.79 o 
  -2  -6   4      431.56      433.11     16.93 o 
  -1  -6   4      391.42      420.00     20.86 o 
   0  -6   4        8.89       10.73      5.68 o 
   1  -6   4      727.23      674.10     31.54 o 
   2  -6   4      201.03      211.65     22.54 o 
   3  -6   4       34.64       80.20     14.60 o 
   4  -6   4      382.30      391.09     35.10 o 
  -5  -5   4      403.33      346.89     49.14 o 
  -4  -5   4      596.53      578.67     76.90 o 
  -3  -5   4       20.40       16.21      3.82 o 
  -2  -5   4      591.40      616.36     16.84 o 
  -1  -5   4      111.23      117.55     10.36 o 
   0  -5   4       43.04       39.36      7.50 o 
   1  -5   4      423.97      367.43     20.16 o 
   2  -5   4      108.56      104.43     11.99 o 
   3  -5   4      874.80      844.42     39.88 o 
   4  -5   4      667.42      645.73     36.01 o 
  -6  -4   4       74.86       63.04     27.46 o 
  -5  -4   4      515.11      545.02     37.77 o 
  -4  -4   4      694.89      731.03     31.79 o 
  -3  -4   4      477.48      510.73     17.12 o 
  -2  -4   4     2784.15     2815.94     40.89 o 
  -1  -4   4      279.80      296.56     11.07 o 
   0  -4   4      707.36      685.48     22.52 o 
   1  -4   4      962.56      875.61     28.12 o 
   2  -4   4       36.13       22.70      7.01 o 
   3  -4   4      907.52      924.42     43.12 o 
   4  -4   4      419.58      431.27     29.35 o 
   5  -4   4      104.35       70.94     12.49 o 
  -6  -3   4      119.52      122.35     14.20 o 
  -5  -3   4      656.37      659.98     19.46 o 
  -4  -3   4        2.25        0.21      3.04 o 
  -3  -3   4      294.99      358.25     10.37 o 
  -2  -3   4     1457.11     1432.28     24.86 o 
  -1  -3   4       56.54       61.67      4.87 o 
   0  -3   4     2391.26     2352.18     36.26 o 
   1  -3   4     1768.67     1794.57     41.31 o 
   2  -3   4        4.87       11.31      4.02 o 
   3  -3   4      705.95      721.59     24.89 o 
   4  -3   4      542.82      587.42     24.47 o 
   5  -3   4      105.89       98.12     15.64 o 
  -6  -2   4      149.62      160.50     23.57 o 
  -5  -2   4      584.18      629.94     30.80 o 
  -4  -2   4       77.18       89.79     10.80 o 
  -3  -2   4      986.73      972.81     27.16 o 
  -2  -2   4      506.26      486.36     10.51 o 
  -1  -2   4      223.52      221.45      6.30 o 
   0  -2   4     1879.08     1934.34     28.58 o 
   1  -2   4     2548.62     2548.07     40.43 o 
   2  -2   4      815.47      889.51     23.72 o 
   3  -2   4     1839.41     1838.45     40.45 o 
   4  -2   4      264.71      292.12     18.14 o 
   5  -2   4      125.42      128.04     13.93 o 
   6  -2   4      388.69      411.39     39.38 o 
  -6  -1   4      290.59      307.65     18.71 o 
  -5  -1   4      208.31      201.28     14.93 o 
  -4  -1   4        0.64        5.66      3.65 o 
  -3  -1   4     1654.15     1647.05     30.38 o 
  -2  -1   4     2293.18     2292.52     48.78 o 
  -1  -1   4     3009.17     2992.99     36.70 o 
   0  -1   4     3206.63     1300.90     86.52 o 
   1  -1   4      414.18      422.36      9.83 o 
   2  -1   4     1547.18     1610.33     28.76 o 
   3  -1   4     8363.59     8725.03    125.46 o 
   4  -1   4      110.40      115.92     11.29 o 
   5  -1   4      521.63      532.42     31.67 o 
   6  -1   4      420.45      387.16     34.72 o 
  -6   0   4      324.72      357.79     27.52 o 
  -5   0   4      523.08      534.96     24.63 o 
  -4   0   4       79.18       81.27      7.49 o 
  -3   0   4     1479.30     1522.07     29.39 o 
  -2   0   4      127.08      137.20      5.89 o 
  -1   0   4     2123.14     2082.96     30.93 o 
   0   0   4     4395.39     4352.85     65.08 o 
   1   0   4       44.29       43.46      3.66 o 
   2   0   4      765.65      774.89     13.97 o 
   3   0   4      193.32      170.70      8.65 o 
   4   0   4       91.63       78.80      8.17 o 
   5   0   4      776.44      822.51     36.77 o 
   6   0   4      245.37      252.66     23.29 o 
  -6   1   4      517.13      530.40     28.68 o 
  -5   1   4      463.28      487.37     35.96 o 
  -4   1   4      510.04      520.15     20.49 o 
  -3   1   4     1930.74     1949.22     45.90 o 
  -2   1   4        1.39        5.49      3.13 o 
  -1   1   4     7807.49     7850.93     88.49 o 
   0   1   4      654.10      698.85     22.38 o 
   1   1   4      907.10      910.48     22.78 o 
   2   1   4     4218.28     4298.65     55.05 o 
   3   1   4      954.98      956.68     21.44 o 
   4   1   4       22.99       19.06      5.72 o 
   5   1   4     1123.14     1094.58     39.36 o 
   6   1   4      544.15      526.51     27.08 o 
  -6   2   4       23.40       27.14     10.59 o 
  -5   2   4       66.36       56.63      7.20 o 
  -4   2   4     1373.72     1412.87     39.03 o 
  -3   2   4     2167.48     2161.26     46.09 o 
  -2   2   4      116.40      127.45      9.11 o 
  -1   2   4     2930.61     2979.75     42.54 o 
   0   2   4      614.92      622.67     13.63 o 
   1   2   4     1890.60     1890.71     31.53 o 
   2   2   4      867.35      830.62     18.30 o 
   3   2   4      701.82      686.28     14.36 o 
   4   2   4     2909.68     2900.97     55.69 o 
   5   2   4     1028.83     1035.91     33.14 o 
   6   2   4      144.35      139.89     13.70 o 
  -5   3   4        3.61       16.09      5.68 o 
  -4   3   4      202.38      249.27     18.81 o 
  -3   3   4      133.36      113.99     11.22 o 
  -2   3   4       28.49       20.69      5.08 o 
  -1   3   4      159.04       89.28      8.11 o 
   0   3   4     1074.62     1095.33     20.84 o 
   1   3   4      249.06      252.65      6.78 o 
   2   3   4     2130.98     2133.25     43.57 o 
   4   3   4      288.45      286.28     18.81 o 
   5   3   4     1587.65     1534.24    102.30 o 
   6   3   4       46.93       31.60     16.37 o 
  -5   4   4      178.58      163.46     17.65 o 
  -4   4   4      761.25      840.81     34.87 o 
  -3   4   4      236.46      249.25     17.12 o 
  -2   4   4      265.70      276.56     17.67 o 
  -1   4   4     1610.51     1623.70     37.15 o 
   0   4   4      190.52      239.30     14.17 o 
   1   4   4     2656.06     2699.95     35.74 o 
   2   4   4     3670.01     3758.38     65.27 o 
   3   4   4        9.44       17.12      9.81 o 
   6   4   4       15.18      -14.68     15.94 o 
  -4   5   4      398.52      403.22     28.17 o 
  -3   5   4      319.24      321.90     23.74 o 
  -2   5   4      520.68      517.47     22.55 o 
  -1   5   4      805.12      790.26     26.00 o 
   0   5   4      113.01      128.10     10.55 o 
   1   5   4      581.08      586.54     14.67 o 
   2   5   4      845.87      867.02     23.41 o 
   3   5   4       74.25       71.91      7.20 o 
  -4   6   4      244.57      286.32     33.92 o 
  -3   6   4       16.75       33.08      8.03 o 
  -2   6   4      530.10      553.35     27.81 o 
  -1   6   4      533.93      543.28     23.73 o 
   0   6   4      120.59      138.64     14.63 o 
   1   6   4     1069.46     1118.34     34.50 o 
   2   6   4      370.33      368.37     16.61 o 
   3   6   4       41.42       20.86      8.17 o 
   4   6   4      819.87      799.25     55.64 o 
  -3   7   4        2.57       16.16     14.25 o 
  -2   7   4      364.57      394.77     25.86 o 
  -1   7   4      344.67      388.36     24.62 o 
   0   7   4        1.76        5.35      5.62 o 
   1   7   4      286.26      286.87     15.68 o 
   2   7   4      141.43      158.53     20.83 o 
   3   7   4       94.88       90.69     15.99 o 
   4   7   4      357.27      339.09     36.34 o 
   5   7   4       67.03       52.18     28.38 o 
  -2   8   4      543.24      563.65     32.32 o 
  -1   8   4      103.86       88.99     19.91 o 
   0   8   4       37.52       34.04      6.60 o 
   1   8   4      369.24      377.91     34.72 o 
   2   8   4      227.74      200.06     42.78 o 
   3   8   4      204.25      205.92     25.12 o 
   4   8   4      202.40      140.15     37.08 o 
   0   9   4      252.19      279.89     54.40 o 
   1   9   4      315.85      309.01     46.67 o 
   2   9   4       65.08       56.66     23.02 o 
   3   9   4      112.89       94.78     16.54 o 
  -4  -8   5       24.39      -12.32     24.46 o 
  -3  -8   5       29.63       17.01      8.70 o 
  -2  -8   5      551.77      594.58     44.56 o 
  -1  -8   5       33.31       21.04     13.98 o 
   0  -8   5       43.47       52.48     14.03 o 
   1  -8   5      341.11      350.17     28.70 o 
   2  -8   5       12.30       21.10     10.96 o 
  -4  -7   5       99.57       72.14     11.97 o 
  -3  -7   5      155.74      124.65     37.98 o 
  -2  -7   5      634.40      710.61     46.44 o 
  -1  -7   5        2.19        6.82      7.50 o 
   0  -7   5     1326.15     1336.12     46.18 o 
   1  -7   5      790.35      742.10     36.50 o 
   2  -7   5        2.71       -1.33      6.43 o 
   3  -7   5      255.27      270.42     28.95 o 
  -5  -6   5      326.79      289.28     54.08 o 
  -4  -6   5        0.31        7.83      5.85 o 
  -3  -6   5      710.57      750.20     36.92 o 
  -2  -6   5      553.95      570.56     23.03 o 
  -1  -6   5        9.72       16.15      9.47 o 
   0  -6   5     1962.15     1881.18     54.44 o 
   1  -6   5      273.47      255.32     21.82 o 
   2  -6   5       70.88       78.59     13.48 o 
   3  -6   5      276.91      242.34     25.19 o 
   4  -6   5      125.55       89.29     35.93 o 
  -6  -5   5      220.02      123.62     57.26 o 
  -5  -5   5       28.19       24.24      5.74 o 
  -4  -5   5       43.27       46.75     18.00 o 
  -3  -5   5      581.32      609.43     19.71 o 
  -2  -5   5      320.86      320.49     11.14 o 
  -1  -5   5      465.44      481.12     23.50 o 
   0  -5   5      982.15      965.19     33.93 o 
   1  -5   5     1300.98     1364.03     42.01 o 
   2  -5   5      101.27      109.10     14.37 o 
   3  -5   5     1265.09     1252.08     49.97 o 
   4  -5   5      236.92      218.82     23.56 o 
  -6  -4   5      443.61      369.36     84.97 o 
  -5  -4   5      207.98      245.10     16.24 o 
  -4  -4   5      843.93      906.71     40.50 o 
  -3  -4   5      901.48      916.57     20.97 o 
  -2  -4   5     1109.94     1151.86     22.06 o 
  -1  -4   5       99.37       91.75      7.34 o 
   0  -4   5     2144.25     2007.77     45.05 o 
   1  -4   5        5.74       -0.88      3.54 o 
   2  -4   5      537.17      543.87     38.19 o 
   3  -4   5     1036.33      964.64     35.88 o 
   4  -4   5       65.19       53.36     18.42 o 
   5  -4   5      590.29      566.53     47.73 o 
  -6  -3   5      324.34      315.11     24.82 o 
  -5  -3   5      169.23      177.10     13.86 o 
  -4  -3   5      514.57      518.93     16.07 o 
  -3  -3   5     1904.83     1968.82     34.92 o 
  -2  -3   5      202.26      216.13      8.24 o 
  -1  -3   5      562.29      558.53     13.35 o 
   0  -3   5     3233.06     3198.60     57.72 o 
   1  -3   5       58.92       58.36      7.56 o 
   2  -3   5     1069.53     1048.18     36.87 o 
   3  -3   5      407.85      441.94     22.90 o 
   4  -3   5       11.36        0.16      6.32 o 
   5  -3   5      613.92      650.70     33.59 o 
  -6  -2   5      386.23      378.87     20.98 o 
  -5  -2   5       21.27       23.91      8.63 o 
  -4  -2   5      286.96      291.69     13.84 o 
  -3  -2   5     1292.01     1288.68     25.58 o 
  -2  -2   5       13.79       11.01      3.26 o 
  -1  -2   5     3192.51     3137.76     41.04 o 
   0  -2   5     1947.20     1950.63     30.31 o 
   1  -2   5        8.90        5.10      2.56 o 
   2  -2   5     1066.85      961.28     27.69 o 
   3  -2   5      919.40      816.52     35.04 o 
   4  -2   5       94.03       97.24     12.30 o 
   5  -2   5      421.62      428.12     23.81 o 
   6  -2   5      102.20       91.17     20.27 o 
  -6  -1   5      534.28      560.97     24.47 o 
  -5  -1   5       29.94       32.72      6.80 o 
  -4  -1   5      572.01      582.67     19.47 o 
  -3  -1   5      911.25     1021.81     20.59 o 
  -2  -1   5       24.79       29.31      4.58 o 
  -1  -1   5     5734.32     5752.10     67.12 o 
   0  -1   5     3173.78     3191.43     40.90 o 
   1  -1   5     1320.98     1304.08     20.72 o 
   2  -1   5     3786.66     3915.22     57.09 o 
   3  -1   5      861.21      905.31     25.60 o 
   4  -1   5      200.06      207.66     15.26 o 
   5  -1   5      982.38     1006.14     44.96 o 
   6  -1   5       54.84       59.41     13.06 o 
  -6   0   5      276.59      289.39     21.84 o 
  -5   0   5        2.01        7.73      5.57 o 
  -4   0   5      988.87      971.96     24.32 o 
  -3   0   5      870.94      872.94     21.94 o 
  -2   0   5     1425.29     1498.26     23.77 o 
  -1   0   5     1448.74     1472.93     27.61 o 
   0   0   5     3340.25     3311.38     60.27 o 
   1   0   5     2324.96     2355.12     52.71 o 
   2   0   5     1578.45     1519.11     23.70 o 
   3   0   5        8.18        3.88      3.17 o 
   4   0   5      330.71      342.45     14.73 o 
   5   0   5      774.89      756.48     35.57 o 
   6   0   5        8.84       22.14      8.04 o 
  -6   1   5      248.26      264.63     22.18 o 
  -5   1   5        2.38       -1.60      6.01 o 
  -4   1   5      768.66      734.17     24.45 o 
  -3   1   5      764.08      747.01     24.65 o 
  -2   1   5     1845.59     1882.38     30.86 o 
  -1   1   5     5893.36     5781.36     72.95 o 
   0   1   5       21.27       16.79      5.57 o 
   1   1   5     4509.19     4536.37     60.66 o 
   2   1   5     4616.54     4825.24     77.22 o 
   3   1   5     1974.71     2013.65     29.87 o 
   4   1   5      839.71      829.85     25.12 o 
   5   1   5      545.02      558.67     26.48 o 
   6   1   5        5.78        7.31     11.40 o 
  -6   2   5      120.76      128.86     19.57 o 
  -5   2   5      660.64      693.24     27.25 o 
  -4   2   5     1916.34     1907.98     47.50 o 
  -3   2   5      680.22      665.36     21.71 o 
  -2   2   5     2917.26     2950.01     52.04 o 
  -1   2   5     2557.55     2472.92     36.82 o 
   0   2   5       80.66       85.07      5.02 o 
   1   2   5      365.41      339.84     16.33 o 
   2   2   5      248.56      217.76      8.76 o 
   3   2   5        0.36        4.96      2.60 o 
   4   2   5       20.54        7.64      4.26 o 
   5   2   5      430.14      428.83     31.47 o 
   6   2   5       14.47        7.34      6.76 o 
  -5   3   5      448.20      422.80     24.20 o 
  -4   3   5      516.97      527.60     24.42 o 
  -3   3   5      181.55      209.44     15.46 o 
  -2   3   5     1397.69     1433.25     34.70 o 
  -1   3   5     7603.78     7896.78    120.30 o 
   0   3   5       53.78       65.32      4.89 o 
   1   3   5     1187.29     1157.81     18.94 o 
   2   3   5      292.22      294.47      8.68 o 
   4   3   5     1519.37     1536.79     77.71 o 
   5   3   5      246.65      203.28     19.89 o 
   6   3   5      517.69      517.53     58.92 o 
  -5   4   5      451.72      482.32     28.66 o 
  -4   4   5      335.91      370.88     32.19 o 
  -3   4   5      132.39      148.16     14.38 o 
  -2   4   5     1557.60     1563.28     41.11 o 
  -1   4   5      273.39      266.20     14.05 o 
   0   4   5        8.29        4.71      3.30 o 
   1   4   5     3760.48     3784.72     51.61 o 
   2   4   5     2383.81     2462.30     46.06 o 
   3   4   5      296.37      324.22     22.34 o 
   6   4   5      133.26      129.44     26.02 o 
  -4   5   5      196.41      197.59     27.31 o 
  -3   5   5        2.36       10.12      7.78 o 
  -2   5   5      965.54      908.23     30.15 o 
  -1   5   5      341.16      326.75     17.11 o 
   0   5   5      235.75      231.78     14.45 o 
   1   5   5     1002.80     1057.00     27.06 o 
   2   5   5       36.32       32.29      3.78 o 
   3   5   5      785.09      788.28     23.27 o 
   4   5   5      809.76      730.56     55.99 o 
  -4   6   5       13.78       17.64      7.98 o 
  -3   6   5      220.24      217.77     25.07 o 
  -2   6   5      637.90      633.21     30.09 o 
  -1   6   5       30.08       52.72     11.13 o 
   0   6   5     3497.06     3628.48     72.29 o 
   1   6   5     1215.14     1214.98     30.44 o 
   2   6   5       44.43       34.65      4.39 o 
   3   6   5      498.36      513.72     26.57 o 
   4   6   5      454.85      421.42     57.54 o 
  -3   7   5      225.43      219.36     21.69 o 
  -2   7   5      427.64      414.29     27.73 o 
  -1   7   5        0.03       27.74      7.68 o 
   0   7   5      296.96      303.19     20.68 o 
   1   7   5      435.08      428.02     17.74 o 
   2   7   5       75.20       60.24     18.69 o 
   3   7   5      376.82      393.67     25.88 o 
   4   7   5      121.87      118.08     13.17 o 
   5   7   5        4.80        4.11     17.12 o 
  -2   8   5      299.20      315.01     26.84 o 
  -1   8   5       33.24       23.39     13.07 o 
   0   8   5      332.02      367.56     24.44 o 
   1   8   5       52.27       56.99      7.88 o 
   2   8   5       50.80       53.86     17.00 o 
   3   8   5      300.39      301.84     26.46 o 
   4   8   5       48.68       42.42     22.73 o 
   0   9   5      417.27      452.97     36.39 o 
   1   9   5      104.69      103.57     26.40 o 
   2   9   5       70.07       56.69     14.75 o 
   3   9   5      102.48       34.63     28.52 o 
  -3  -8   6      174.20      175.33     44.60 o 
  -2  -8   6      237.75      236.30     29.59 o 
  -1  -8   6       14.07       28.95     13.31 o 
   0  -8   6      141.53      135.36     19.88 o 
   1  -8   6       37.50       23.05     14.91 o 
  -4  -7   6       54.39       44.18     15.07 o 
  -3  -7   6      453.98      501.49     36.28 o 
  -2  -7   6      129.33       98.47     18.07 o 
  -1  -7   6        5.16       11.65      4.94 o 
   0  -7   6     1842.91     1866.24     60.24 o 
   1  -7   6      239.46      238.53     24.04 o 
   2  -7   6      375.54      358.82     30.15 o 
   3  -7   6      270.00      306.33     31.30 o 
  -5  -6   6       54.17       53.02     29.44 o 
  -4  -6   6       23.92       33.97     18.99 o 
  -3  -6   6      832.02      807.71     42.72 o 
  -2  -6   6       83.07       75.84      7.92 o 
  -1  -6   6      321.74      367.87     19.48 o 
   0  -6   6      175.18      160.38     16.05 o 
   1  -6   6       29.34       32.54     10.10 o 
   2  -6   6      663.10      620.65     56.09 o 
   3  -6   6      185.66      218.28     24.50 o 
   4  -6   6       54.44       63.88     19.73 o 
  -6  -5   6      364.41      302.66     71.84 o 
  -5  -5   6      642.07      748.12     35.76 o 
  -4  -5   6      355.12      363.80     24.31 o 
  -3  -5   6      610.43      642.06     28.61 o 
  -2  -5   6       15.00       19.37      3.47 o 
  -1  -5   6     1505.04     1501.88     41.63 o 
   0  -5   6     1256.38     1206.87     39.04 o 
   1  -5   6      104.79       87.66     12.19 o 
   2  -5   6      592.79      567.08     31.25 o 
   3  -5   6      447.91      445.91     29.13 o 
   4  -5   6       37.47       79.98     13.77 o 
  -6  -4   6      463.04      428.58     42.74 o 
  -5  -4   6        7.10        7.52      8.74 o 
  -4  -4   6      439.01      434.64     21.34 o 
  -3  -4   6      383.50      380.90     12.75 o 
  -2  -4   6       24.92       26.59      3.95 o 
  -1  -4   6      489.57      488.41     16.67 o 
   0  -4   6     1274.75     1182.34     41.14 o 
   1  -4   6      370.28      341.88     18.58 o 
   2  -4   6     1289.03     1303.50     55.73 o 
   3  -4   6      221.31      237.03     19.28 o 
   4  -4   6       87.85      121.36     21.12 o 
   5  -4   6      448.45      443.69     41.91 o 
  -6  -3   6      172.47      185.53     16.19 o 
  -5  -3   6       37.69       30.30      4.63 o 
  -4  -3   6     1193.06     1262.63     29.66 o 
  -3  -3   6     1123.07     1116.73     26.85 o 
  -2  -3   6      358.38      416.35     12.37 o 
  -1  -3   6      851.50      859.86     16.33 o 
   0  -3   6      826.93      833.66     21.90 o 
   1  -3   6       14.61       27.06      5.78 o 
   2  -3   6     1977.26     1949.45     47.25 o 
   3  -3   6        1.24        7.91      5.10 o 
   4  -3   6      958.75      918.58     35.12 o 
   5  -3   6      533.60      526.71     30.69 o 
  -6  -2   6      159.41      172.37     24.09 o 
  -5  -2   6      258.72      274.37     15.76 o 
  -4  -2   6     1686.01     1577.23     32.30 o 
  -3  -2   6      170.77      168.71      8.28 o 
  -2  -2   6     1168.79     1182.52     21.76 o 
  -1  -2   6     3768.37     3684.41     52.28 o 
   0  -2   6      227.78      242.61      8.37 o 
   1  -2   6     1244.80     1260.98     30.01 o 
   2  -2   6     1485.46     1440.63     36.25 o 
   3  -2   6        3.12       -2.97      6.76 o 
   4  -2   6     1005.54     1015.72     34.82 o 
   5  -2   6      167.53      182.09     17.92 o 
   6  -2   6       66.34       38.46     20.62 o 
  -6  -1   6      143.01      119.29     11.60 o 
  -5  -1   6      492.45      506.11     22.26 o 
  -4  -1   6     1024.03     1031.82     29.16 o 
  -3  -1   6      195.31      277.77      9.88 o 
  -2  -1   6     1508.96     1510.48     22.45 o 
  -1  -1   6     2648.46     2707.00     44.13 o 
   0  -1   6      369.96      372.73     11.78 o 
   1  -1   6     4485.48     4422.75     64.02 o 
   2  -1   6     1507.00     1522.32     31.16 o 
   3  -1   6       21.63       11.25      5.65 o 
   4  -1   6      911.65      938.62     30.98 o 
   5  -1   6      349.00      383.67     38.36 o 
   6  -1   6      137.00      132.66     36.74 o 
  -6   0   6        9.22       11.00      5.98 o 
  -5   0   6      357.62      345.80     20.80 o 
  -4   0   6      974.85     1003.50     24.48 o 
  -3   0   6        1.77       11.34      7.65 o 
  -2   0   6      560.23      486.95     12.26 o 
  -1   0   6       38.14       41.05      6.02 o 
   0   0   6       39.42       40.54      4.21 o 
   1   0   6     3645.36     3714.44     48.91 o 
   2   0   6        9.23        6.36      2.93 o 
   3   0   6     1087.44     1066.91     24.99 o 
   4   0   6     1148.62     1182.06     28.78 o 
   5   0   6       96.77       76.99     14.26 o 
   6   0   6      122.57      120.96     15.12 o 
  -6   1   6       24.69       25.25      8.85 o 
  -5   1   6      301.08      337.47     23.15 o 
  -4   1   6      195.50      187.68     13.58 o 
  -3   1   6        2.92        5.17      5.59 o 
  -2   1   6     4165.00     4131.50     62.87 o 
  -1   1   6     1063.96     1026.54     19.24 o 
   0   1   6     1797.74     1821.70     34.59 o 
   1   1   6     4606.56     4678.57     58.97 o 
   2   1   6      584.66      601.73     12.77 o 
   3   1   6     8965.90     9423.03    175.14 o 
   4   1   6     1998.68     1990.73     52.76 o 
   5   1   6        0.40       -1.89      5.34 o 
   6   1   6      326.47      315.19     27.19 o 
  -6   2   6        2.28       22.66     11.84 o 
  -5   2   6      827.35      830.79     30.40 o 
  -4   2   6      777.89      790.24     27.82 o 
  -3   2   6       22.89       19.13      6.83 o 
  -2   2   6      172.45      238.22     12.19 o 
  -1   2   6      701.73      707.19     17.33 o 
   0   2   6     2029.62     1931.36     29.95 o 
   1   2   6     2362.23     2392.72     47.81 o 
   2   2   6      325.40      365.22     15.44 o 
   3   2   6       79.45       80.95      6.85 o 
   4   2   6      648.66      629.68     26.40 o 
   5   2   6        2.28       -0.77      4.63 o 
   6   2   6      294.77      304.11     17.61 o 
  -5   3   6      619.93      572.23     28.26 o 
  -4   3   6      185.95      194.25     16.86 o 
  -3   3   6     1147.23     1164.87     33.34 o 
  -2   3   6     1761.97     1864.76     43.00 o 
  -1   3   6      215.97      285.22     13.04 o 
   0   3   6      790.82      797.94     16.48 o 
   1   3   6      518.97      490.57     11.17 o 
   2   3   6      884.48      921.08     18.59 o 
   3   3   6     1171.64     1187.47     27.74 o 
   4   3   6      413.58      428.82     19.32 o 
   5   3   6       46.58       53.28      8.03 o 
   6   3   6      780.09      797.78     76.95 o 
  -5   4   6      279.02      309.91     36.55 o 
  -4   4   6       14.13       11.52      6.51 o 
  -3   4   6     1167.41     1161.30     36.85 o 
  -2   4   6     1218.71     1179.20     36.46 o 
  -1   4   6      251.62      276.05     14.07 o 
   0   4   6      791.17      769.44     18.54 o 
   1   4   6     1443.34     1444.51     26.80 o 
   2   4   6      364.50      394.27     10.81 o 
   3   4   6      462.75      458.58     14.81 o 
   6   4   6      351.10      365.74     41.55 o 
  -4   5   6       10.71       10.89      6.73 o 
  -3   5   6      209.60      237.23     20.58 o 
  -2   5   6      222.80      228.80     16.83 o 
  -1   5   6      334.41      369.67     17.48 o 
   0   5   6     1143.34     1168.02     31.28 o 
   1   5   6      224.65      240.01     10.45 o 
   2   5   6      416.40      406.48     10.48 o 
   3   5   6     1117.29     1112.71     30.03 o 
   4   5   6      380.73      341.91     25.08 o 
  -4   6   6      109.98      105.58     15.43 o 
  -3   6   6      551.12      582.26     34.10 o 
  -2   6   6       94.01      102.00     18.56 o 
  -1   6   6      218.31      226.72     29.15 o 
   0   6   6      317.31      352.38     18.26 o 
   1   6   6      245.27      245.45     13.02 o 
   2   6   6      967.39      980.39     25.80 o 
   3   6   6      743.65      731.36     33.07 o 
   4   6   6       11.57        9.83     10.14 o 
  -3   7   6      351.84      336.44     26.76 o 
  -2   7   6       73.36       63.86     17.21 o 
  -1   7   6      234.55      230.89     19.49 o 
   0   7   6      488.68      497.50     21.82 o 
   1   7   6        6.37       15.41      4.30 o 
   2   7   6      569.84      641.94     37.06 o 
   3   7   6      303.86      314.20     24.17 o 
   4   7   6       29.19       27.51      6.86 o 
   5   7   6       51.02       53.01     20.03 o 
  -2   8   6        4.35        7.40      7.87 o 
  -1   8   6      298.12      260.53     23.18 o 
   0   8   6      280.41      264.77     26.79 o 
   1   8   6      100.51       81.81     12.44 o 
   2   8   6      385.17      430.49     36.65 o 
   3   8   6      107.65       64.34     14.06 o 
   4   8   6       46.79       45.80     30.94 o 
   0   9   6      170.81      188.47     26.84 o 
   1   9   6       80.89       91.89     28.56 o 
   2   9   6      270.23      320.60     36.31 o 
   3   9   6       12.80      -18.25     24.18 o 
  -3  -8   7       92.69       63.23     30.50 o 
  -2  -8   7       63.25       31.62     23.22 o 
  -1  -8   7       49.67       45.50     17.86 o 
   0  -8   7       86.40       73.34     15.20 o 
   1  -8   7       95.45      111.47     15.36 o 
  -4  -7   7      410.30      270.91     43.77 o 
  -3  -7   7      266.83      262.15     29.43 o 
  -2  -7   7      136.17      121.10     19.41 o 
  -1  -7   7     3178.29     3208.02     79.13 o 
   0  -7   7      746.00      789.22     45.67 o 
   1  -7   7        5.87        0.50      6.40 o 
   2  -7   7      666.85      659.14     36.36 o 
   3  -7   7       66.21       65.24     18.23 o 
  -5  -6   7        0.91       -5.93     23.12 o 
  -4  -6   7       71.34       63.11     16.98 o 
  -3  -6   7      183.91      190.06     23.49 o 
  -2  -6   7      140.78      143.99     11.44 o 
  -1  -6   7      477.64      509.78     22.19 o 
   0  -6   7       90.54       87.63     13.48 o 
   1  -6   7      551.71      594.57     52.05 o 
   2  -6   7      688.51      603.38     33.77 o 
   3  -6   7        3.65        9.90      7.45 o 
   4  -6   7      538.97      507.92     36.94 o 
  -5  -5   7      637.06      740.10    119.07 o 
  -4  -5   7      781.26      918.15     43.79 o 
  -3  -5   7       61.83       50.77     12.60 o 
  -2  -5   7      680.56      726.13     22.17 o 
  -1  -5   7     1293.81     1324.23     40.64 o 
   0  -5   7        5.27        3.66      4.84 o 
   1  -5   7     1836.16     1755.34     50.12 o 
   2  -5   7      521.64      496.32     29.39 o 
   3  -5   7       15.84       14.07      7.47 o 
   4  -5   7      620.22      596.49     35.87 o 
  -6  -4   7       70.10       94.87     42.45 o 
  -5  -4   7      116.93      128.68     14.66 o 
  -4  -4   7      480.86      533.08     20.01 o 
  -3  -4   7        2.22        5.63      3.23 o 
  -2  -4   7     1362.41     1387.90     28.71 o 
  -1  -4   7      304.38      322.54     13.46 o 
   0  -4   7     1527.98     1507.05     38.26 o 
   1  -4   7      931.87      889.40     31.00 o 
   2  -4   7      534.94      537.51     24.71 o 
   3  -4   7      101.07      101.77     19.07 o 
   4  -4   7      356.90      411.44     30.65 o 
   5  -4   7       22.01        1.52     18.06 o 
  -6  -3   7        2.85       13.30      9.98 o 
  -5  -3   7       48.05       37.73      6.36 o 
  -4  -3   7      845.92      855.44     27.77 o 
  -3  -3   7       12.84       20.53      3.62 o 
  -2  -3   7     1587.72     1595.03     27.30 o 
  -1  -3   7      164.23      150.77      9.13 o 
   0  -3   7      690.42      678.17     19.75 o 
   1  -3   7     2338.15     2368.60     54.57 o 
   2  -3   7      641.92      628.86     30.43 o 
   3  -3   7      474.46      493.17     22.87 o 
   4  -3   7     1765.44     1764.90     52.03 o 
   5  -3   7      116.97       93.64     14.16 o 
  -6  -2   7       18.31       20.22      7.60 o 
  -5  -2   7      626.51      621.79     28.03 o 
  -4  -2   7       24.91       51.90      9.92 o 
  -3  -2   7      238.28      232.38     11.75 o 
  -2  -2   7     2004.29     2054.45     31.19 o 
  -1  -2   7     1363.07     1376.86     23.20 o 
   0  -2   7      870.86      868.29     21.95 o 
   1  -2   7     1287.12     1226.35     26.09 o 
   2  -2   7       21.15       17.23      5.23 o 
   3  -2   7      564.26      587.47     26.97 o 
   4  -2   7     1171.69     1177.83     38.28 o 
   5  -2   7        9.91        6.60      5.30 o 
   6  -2   7      630.19      603.91     45.79 o 
  -6  -1   7       45.45       54.60      8.70 o 
  -5  -1   7      619.46      709.74     27.15 o 
  -4  -1   7      294.01      252.51     18.07 o 
  -3  -1   7     1551.57     1604.16     29.32 o 
  -2  -1   7     2922.68     2987.62     39.44 o 
  -1  -1   7       78.32       82.92      5.46 o 
   0  -1   7      977.88      914.29     22.75 o 
   1  -1   7     3254.67     3166.94     48.81 o 
   2  -1   7       43.45       39.44      6.00 o 
   3  -1   7      884.44      857.23     27.61 o 
   4  -1   7      536.81      503.71     21.94 o 
   5  -1   7       28.80       37.77      9.99 o 
   6  -1   7      595.27      613.17     45.56 o 
  -6   0   7      177.13      172.86     16.54 o 
  -5   0   7      432.66      434.48     22.48 o 
  -4   0   7       75.74       77.47     10.07 o 
  -3   0   7      538.09      509.35     19.56 o 
  -2   0   7     1790.64     1689.19     27.89 o 
  -1   0   7      790.03      794.21     15.88 o 
   0   0   7     2601.15     2569.57     35.62 o 
   1   0   7     1458.03     1470.55     26.41 o 
   2   0   7     3596.32     4015.99     56.66 o 
   3   0   7     1661.50     1658.24     34.23 o 
   4   0   7      613.37      633.59     19.95 o 
   5   0   7      176.71      182.75     17.97 o 
   6   0   7      280.86      270.17     22.04 o 
  -6   1   7      503.54      516.21     32.47 o 
  -5   1   7      365.43      376.13     24.21 o 
  -4   1   7      145.54      150.48     12.81 o 
  -3   1   7     3677.89     3627.78     67.86 o 
  -2   1   7     1541.08     1541.78     31.50 o 
  -1   1   7      140.69      150.80      7.27 o 
   0   1   7     5877.35     5885.38     74.40 o 
   1   1   7     1191.46     1260.26     20.48 o 
   2   1   7     1665.10     1704.62     27.81 o 
   3   1   7     2029.13     2072.86     56.99 o 
   4   1   7      949.20      956.97     22.80 o 
   5   1   7      421.96      416.89     24.19 o 
   6   1   7      578.62      579.96     28.80 o 
  -6   2   7      169.90      167.93     30.24 o 
  -5   2   7      337.12      347.44     20.19 o 
  -4   2   7        0.97        4.80      6.54 o 
  -3   2   7      778.76      769.78     23.74 o 
  -2   2   7     1950.84     1985.91     42.52 o 
  -1   2   7        4.67        4.74      2.53 o 
   0   2   7     3066.39     2989.76     53.69 o 
   1   2   7     1461.69     1478.14     37.46 o 
   2   2   7     1379.25     1386.89     21.19 o 
   3   2   7      965.04      966.69     21.19 o 
   4   2   7       11.31       11.23      3.35 o 
   5   2   7      437.94      442.39     20.62 o 
   6   2   7      331.97      316.79     18.05 o 
  -5   3   7      157.35      193.35     18.22 o 
  -4   3   7       16.11        6.33      4.99 o 
  -3   3   7     1449.06     1412.16     36.30 o 
  -2   3   7      376.53      364.66     16.09 o 
  -1   3   7     2446.58     2541.89     53.61 o 
   0   3   7     1725.13     1792.82     39.14 o 
   1   3   7      117.24      138.11      6.01 o 
   2   3   7     3978.76     4110.18     86.59 o 
   3   3   7     7580.27     7776.20    131.81 o 
   4   3   7        7.96       11.25      2.94 o 
   5   3   7      536.42      550.77     27.07 o 
   6   3   7      317.22      328.60     21.02 o 
  -5   4   7       31.78       32.46     13.09 o 
  -4   4   7      627.71      631.45     29.82 o 
  -3   4   7     1654.76     1609.86     49.05 o 
  -2   4   7        3.81       10.98      4.24 o 
  -1   4   7     1083.85     1089.01     29.07 o 
   0   4   7     1275.58     1253.48     28.46 o 
   1   4   7       11.17       11.89      3.82 o 
   2   4   7       72.78       71.02      6.34 o 
   3   4   7       76.42       79.31      9.86 o 
   4   4   7      213.26      176.57     26.62 o 
   5   4   7      575.88      563.70     53.09 o 
   6   4   7      172.46      185.85     33.39 o 
  -4   5   7      382.62      404.32     28.73 o 
  -3   5   7      227.12      267.83     40.28 o 
  -2   5   7      221.09      229.69     16.64 o 
  -1   5   7     3448.78     3587.47     66.45 o 
   0   5   7      882.41      863.98     25.25 o 
   1   5   7      112.89      112.02      8.11 o 
   2   5   7      902.39      949.56     28.32 o 
   3   5   7      504.55      488.32     18.08 o 
   4   5   7      167.66      184.91     20.83 o 
  -4   6   7      390.61      383.95     30.45 o 
  -3   6   7      284.64      279.01     41.91 o 
  -2   6   7      237.63      269.64     21.74 o 
  -1   6   7      576.99      580.56     24.59 o 
   0   6   7      270.76      296.89     16.59 o 
   1   6   7       73.62       74.50      7.85 o 
   2   6   7     1451.57     1507.41     32.68 o 
   3   6   7      394.72      381.71     23.31 o 
   4   6   7      698.24      723.23     38.21 o 
  -3   7   7       94.12       77.20     12.75 o 
  -2   7   7       58.25       46.60     10.88 o 
  -1   7   7      436.27      450.64     24.94 o 
   0   7   7      122.76      121.21     11.67 o 
   1   7   7      251.66      251.60     16.86 o 
   2   7   7      472.97      473.74     31.78 o 
   3   7   7       18.31       15.03      7.71 o 
   4   7   7      453.46      474.86     25.08 o 
   5   7   7      368.85      331.97     74.84 o 
  -2   8   7      140.19      114.73     14.59 o 
  -1   8   7      290.09      307.79     22.90 o 
   0   8   7       42.82       46.91     13.04 o 
   1   8   7      603.65      601.55     51.09 o 
   2   8   7      343.60      337.76     42.44 o 
   3   8   7       12.51        5.30     11.64 o 
   4   8   7      283.84      286.51     90.77 o 
   0   9   7        1.32        4.23      9.97 o 
   1   9   7      108.93       96.12     28.98 o 
   2   9   7       90.08       82.76     19.97 o 
   3   9   7       50.13       11.37     30.25 o 
  -3  -8   8        0.35        3.45      7.67 o 
  -2  -8   8        4.66        9.32     14.91 o 
  -1  -8   8       75.87       50.62     20.01 o 
   0  -8   8       21.14       14.52     23.10 o 
   1  -8   8      363.56      350.87     27.18 o 
  -4  -7   8      444.77      420.06     28.07 o 
  -3  -7   8        7.10        6.22      8.62 o 
  -2  -7   8      614.05      695.05     47.69 o 
  -1  -7   8       74.01       99.08     11.22 o 
   0  -7   8        1.08       -2.38      9.08 o 
   1  -7   8      169.47      138.45     17.69 o 
   2  -7   8      257.76      280.19     27.57 o 
   3  -7   8       19.22        4.87     13.67 o 
  -5  -6   8       98.39       64.18     34.56 o 
  -4  -6   8       19.94       13.98     26.65 o 
  -3  -6   8       70.90       49.61     13.56 o 
  -2  -6   8      429.34      395.37     24.92 o 
  -1  -6   8      641.33      621.31     35.70 o 
   0  -6   8        8.26       16.94      6.16 o 
   1  -6   8      652.68      656.94     33.42 o 
   2  -6   8       89.25      123.84     24.68 o 
   3  -6   8      101.52       93.61     14.99 o 
   4  -6   8        9.25       -1.16     10.03 o 
  -5  -5   8      616.70      653.73     79.46 o 
  -4  -5   8      259.51      253.68     47.13 o 
  -3  -5   8      227.36      267.42     48.43 o 
  -2  -5   8     1033.07     1127.11     29.67 o 
  -1  -5   8     2138.00     2042.57     70.30 o 
   0  -5   8      930.29      897.26     33.53 o 
   1  -5   8     2564.72     2501.43     63.83 o 
   2  -5   8       46.35       47.48     13.70 o 
   3  -5   8      616.28      600.34     34.11 o 
   4  -5   8      619.85      610.76     36.44 o 
  -6  -4   8      310.02      238.82     45.77 o 
  -5  -4   8      147.63      142.96     20.48 o 
  -4  -4   8      167.58      170.45     16.31 o 
  -3  -4   8      336.70      332.22     17.46 o 
  -2  -4   8     1785.41     1844.07     39.57 o 
  -1  -4   8       33.28       44.68      6.35 o 
   0  -4   8       39.94       42.24      8.74 o 
   1  -4   8      451.11      463.99     22.23 o 
   2  -4   8       32.90       15.14      8.16 o 
   3  -4   8      729.93      688.66     34.62 o 
   4  -4   8       87.23      110.79     26.93 o 
   5  -4   8        5.47        2.59      7.50 o 
  -6  -3   8      266.41      267.26     34.27 o 
  -5  -3   8     2119.80     2215.23     57.20 o 
  -4  -3   8        4.30       18.87      5.17 o 
  -3  -3   8      541.59      532.93     12.57 o 
  -2  -3   8     1082.10     1076.72     23.87 o 
  -1  -3   8      116.46      141.09      9.33 o 
   0  -3   8     5663.76     5520.91     96.94 o 
   1  -3   8      709.95      678.82     25.77 o 
   2  -3   8      139.67      129.73     12.52 o 
   3  -3   8      881.06      834.70     30.60 o 
   4  -3   8      686.88      607.03     34.68 o 
   5  -3   8        3.21        5.38     15.64 o 
  -6  -2   8      362.76      343.85     34.21 o 
  -5  -2   8      579.58      579.24     33.43 o 
  -4  -2   8        1.40        6.31      4.01 o 
  -3  -2   8     1139.19     1103.31     22.89 o 
  -2  -2   8      621.33      669.42     15.30 o 
  -1  -2   8        8.41        7.89      3.41 o 
   0  -2   8     3134.91     3107.37     49.53 o 
   1  -2   8      488.59      435.82     18.48 o 
   2  -2   8     1062.44     1109.61     35.73 o 
   3  -2   8     1051.34     1057.63     32.83 o 
   4  -2   8      204.89      228.68     19.02 o 
   5  -2   8      193.99      196.82     17.79 o 
   6  -2   8      425.60      487.83     43.89 o 
  -6  -1   8      405.04      403.44     21.10 o 
  -5  -1   8      175.12      205.16     15.52 o 
  -4  -1   8       68.22       80.79      7.59 o 
  -3  -1   8     2437.75     2449.96     45.84 o 
  -2  -1   8     1080.00     1151.70     23.83 o 
  -1  -1   8      803.07      821.29     16.17 o 
   0  -1   8     2579.98     2499.54     40.07 o 
   1  -1   8     1592.95     1684.26     29.86 o 
   2  -1   8      955.08      925.99     24.33 o 
   3  -1   8     1189.58     1139.97     33.16 o 
   4  -1   8       15.13       30.11      6.85 o 
   5  -1   8      625.65      596.19     54.68 o 
   6  -1   8      476.06      393.77     29.47 o 
  -6   0   8      404.68      411.00     23.16 o 
  -5   0   8       87.36       76.72     12.31 o 
  -4   0   8      391.53      368.01     16.22 o 
  -3   0   8      995.19      949.13     27.23 o 
  -2   0   8      318.28      294.65     14.16 o 
  -1   0   8     2189.46     2223.96     33.96 o 
   0   0   8     4577.73     4521.16     76.31 o 
   1   0   8        1.12        0.39      2.81 o 
   2   0   8     1784.05     1836.85     29.88 o 
   3   0   8      861.43      839.02     22.21 o 
   4   0   8        8.42       12.64      4.27 o 
   5   0   8      735.79      736.72     35.83 o 
   6   0   8      103.86       94.93     12.90 o 
  -6   1   8      569.90      572.03     32.46 o 
  -5   1   8       52.29       50.68      9.41 o 
  -4   1   8     1074.34     1036.83     51.08 o 
  -3   1   8      125.71      127.77     11.86 o 
  -2   1   8      162.15      214.64     11.46 o 
  -1   1   8     1556.24     1574.70     27.27 o 
   0   1   8     4423.78     4394.40     67.99 o 
   1   1   8      182.80      177.50      7.47 o 
   2   1   8     2718.04     2758.52     51.00 o 
   3   1   8      611.94      644.30     15.28 o 
   4   1   8        2.49        9.08      3.07 o 
   5   1   8      732.47      715.20     31.59 o 
   6   1   8      145.00      132.34     25.37 o 
  -6   2   8      265.55      277.89     35.54 o 
  -5   2   8        0.11       -5.81      5.81 o 
  -4   2   8      447.71      463.48     21.75 o 
  -3   2   8      766.67      762.00     30.33 o 
  -2   2   8        2.87       16.93      8.41 o 
  -1   2   8      393.12      335.04     14.71 o 
   0   2   8      705.95      694.82     17.36 o 
   1   2   8       12.46       11.61      3.64 o 
   2   2   8       28.51       54.69      5.27 o 
   3   2   8      185.60      180.96      8.59 o 
   4   2   8      659.56      670.98     23.11 o 
   5   2   8      664.42      658.79     26.64 o 
   6   2   8       52.70       63.08      8.60 o 
  -5   3   8       52.22       49.78     10.70 o 
  -4   3   8      229.08      241.28     19.51 o 
  -3   3   8      673.76      698.50     24.46 o 
  -2   3   8      338.14      389.92     17.05 o 
  -1   3   8     2974.84     2860.92     49.47 o 
   0   3   8      486.90      457.79     14.48 o 
   1   3   8     1934.67     1956.39     31.03 o 
   2   3   8     3640.26     3707.35     77.01 o 
   3   3   8      452.12      478.71     20.22 o 
   4   3   8     1076.92     1061.05     20.40 o 
   5   3   8      611.69      643.69     35.71 o 
   6   3   8        6.89       -4.68      5.69 o 
  -5   4   8       41.51       45.69      9.22 o 
  -4   4   8     1029.14      994.68     38.22 o 
  -3   4   8      738.67      707.91     55.78 o 
  -2   4   8      762.09      819.35     35.85 o 
  -1   4   8      982.13      949.82     26.27 o 
   0   4   8      306.64      322.06     14.73 o 
   1   4   8     1469.43     1441.34     27.55 o 
   2   4   8      235.16      259.26     10.55 o 
   3   4   8        0.01        7.93      5.21 o 
   4   4   8      328.19      327.02     19.80 o 
   5   4   8      314.61      269.37     38.87 o 
   6   4   8        1.32       -5.22     16.24 o 
  -4   5   8      497.98      471.46     30.71 o 
  -3   5   8       20.21       19.65      7.43 o 
  -2   5   8     1393.85     1419.51     43.79 o 
  -1   5   8      641.89      631.90     23.98 o 
   0   5   8        0.48       10.63      4.38 o 
   1   5   8      780.36      784.90     24.23 o 
   2   5   8      239.14      236.19     13.59 o 
   3   5   8       35.98       43.34      6.44 o 
   4   5   8      593.37      596.19     25.53 o 
  -4   6   8      301.96      285.85     26.28 o 
  -3   6   8        0.44        7.82      8.57 o 
  -2   6   8      899.11      926.73     36.16 o 
  -1   6   8      343.04      348.94     20.51 o 
   0   6   8       61.19       77.82      9.32 o 
   1   6   8      597.20      600.62     21.35 o 
   2   6   8      612.95      605.18     20.41 o 
   3   6   8       68.52       64.39     11.57 o 
   4   6   8       35.65       38.56     10.81 o 
  -3   7   8       37.67       54.13     11.20 o 
  -2   7   8      233.78      213.35     20.20 o 
  -1   7   8      930.19      932.55     35.55 o 
   0   7   8       70.89       59.72      8.36 o 
   1   7   8      490.56      477.98     19.02 o 
   2   7   8       24.80       16.74      9.94 o 
   3   7   8      151.96      158.53     20.31 o 
   4   7   8      768.79      752.22     48.77 o 
   5   7   8        6.43       15.33     18.62 o 
  -2   8   8      287.31      348.42     27.47 o 
  -1   8   8       28.40       20.74      8.73 o 
   0   8   8       82.80       73.37      9.80 o 
   1   8   8      712.33      734.25     43.11 o 
   2   8   8       48.81       45.53     13.06 o 
   3   8   8      279.98      273.64     24.47 o 
   4   8   8      190.15      187.71     47.83 o 
   0   9   8      199.46      198.52     37.15 o 
   1   9   8      150.76      148.33     36.08 o 
   2   9   8       12.59       17.42     14.40 o 
  -3  -8   9      113.17      105.82     18.87 o 
  -2  -8   9      818.74      889.63     58.91 o 
  -1  -8   9        0.61       -3.78     11.19 o 
   0  -8   9      347.10      337.55     36.53 o 
   1  -8   9      272.27      260.57     42.30 o 
  -4  -7   9       99.97       99.62     13.76 o 
  -3  -7   9      149.74      134.84     19.78 o 
  -2  -7   9      307.86      336.05     37.03 o 
  -1  -7   9       53.88       25.88     14.78 o 
   0  -7   9      459.68      442.86     27.70 o 
   1  -7   9      112.80      148.35     30.26 o 
   2  -7   9       12.06       21.38      8.57 o 
  -5  -6   9      183.54      173.92     52.74 o 
  -4  -6   9       33.18       40.18     11.28 o 
  -3  -6   9      550.30      559.91     38.49 o 
  -2  -6   9       17.42       16.06      6.42 o 
  -1  -6   9       11.00        7.57      4.90 o 
   0  -6   9      227.00      225.41     19.70 o 
   1  -6   9      122.08      145.03     18.43 o 
   2  -6   9      187.99      193.10     26.21 o 
   3  -6   9      335.43      350.86     31.19 o 
  -5  -5   9       70.87      105.55     39.39 o 
  -4  -5   9       54.18       55.07     12.55 o 
  -3  -5   9      857.17      878.35     46.85 o 
  -2  -5   9      221.56      217.55     13.14 o 
  -1  -5   9     2884.66     2713.70     61.59 o 
   0  -5   9     1513.20     1468.17     45.36 o 
   1  -5   9     1124.19     1050.06     37.48 o 
   2  -5   9      127.90      135.71     17.82 o 
   3  -5   9     1083.36     1097.08     56.27 o 
   4  -5   9       27.14       27.97     10.93 o 
  -6  -4   9       32.68       29.91     19.09 o 
  -5  -4   9      105.42      116.76     14.76 o 
  -4  -4   9       22.28       15.00      6.18 o 
  -3  -4   9      417.45      432.72     16.62 o 
  -2  -4   9      368.51      385.54     15.40 o 
  -1  -4   9       51.51       38.20      7.73 o 
   0  -4   9     1165.97     1154.62     35.20 o 
   1  -4   9        2.99       10.83      4.92 o 
   2  -4   9      925.34      929.68     36.70 o 
   3  -4   9      833.49      829.86     39.17 o 
   4  -4   9      213.02      230.51     23.71 o 
   5  -4   9      422.28      402.68     32.87 o 
  -6  -3   9      211.17      189.73     17.48 o 
  -5  -3   9        4.16       13.72      7.16 o 
  -4  -3   9      580.33      558.94     25.34 o 
  -3  -3   9      962.17     1023.38     25.28 o 
  -2  -3   9        6.74       -0.01      3.29 o 
  -1  -3   9      849.21      918.13     23.45 o 
   0  -3   9     3260.97     3215.86     67.09 o 
   1  -3   9       74.67       74.14      9.35 o 
   2  -3   9     1807.77     1712.39     47.40 o 
   3  -3   9      412.68      425.24     23.43 o 
   4  -3   9       54.15       52.38     13.05 o 
   5  -3   9     1424.94     1361.05     52.67 o 
  -6  -2   9      415.75      425.83     25.31 o 
  -5  -2   9       69.80       77.28     11.52 o 
  -4  -2   9      231.51      243.34     13.48 o 
  -3  -2   9     1016.44     1034.13     24.58 o 
  -2  -2   9      116.36      124.56     10.20 o 
  -1  -2   9      791.28      767.32     18.43 o 
   0  -2   9     1895.74     2112.78     41.97 o 
   1  -2   9       53.94       56.69      7.97 o 
   2  -2   9     2195.87     2137.79     51.60 o 
   3  -2   9      424.74      425.97     20.26 o 
   4  -2   9      201.59      211.50     17.51 o 
   5  -2   9      129.00      118.41     16.58 o 
   6  -2   9      101.60       84.51     22.97 o 
  -6  -1   9      338.77      314.38     21.41 o 
  -5  -1   9       95.66       79.15     10.24 o 
  -4  -1   9      895.29      900.70     32.61 o 
  -3  -1   9     1197.32     1215.47     46.12 o 
  -2  -1   9       30.86       29.34      5.58 o 
  -1  -1   9     2302.45     2238.66     35.58 o 
   0  -1   9      388.35      418.50     12.59 o 
   1  -1   9     1009.21     1063.20     23.13 o 
   2  -1   9     1582.97     1545.43     34.34 o 
   3  -1   9      318.10      312.93     18.63 o 
   4  -1   9     1032.97     1064.98     51.05 o 
   5  -1   9     1036.61     1022.72     43.00 o 
   6  -1   9       46.14       28.42     11.73 o 
  -6   0   9      158.61      161.13     17.25 o 
  -5   0   9       47.37       39.16      8.34 o 
  -4   0   9     1086.73     1089.77     49.05 o 
  -3   0   9      361.78      372.83     15.95 o 
  -2   0   9      427.81      420.56     19.47 o 
  -1   0   9     2156.39     2189.17     37.58 o 
   0   0   9     1051.40     1025.47     21.46 o 
   1   0   9     1119.19     1068.95     22.16 o 
   2   0   9     1982.33     1988.66     35.08 o 
   3   0   9       11.54       10.80      4.18 o 
   4   0   9      762.45      798.93     28.63 o 
   5   0   9      626.10      666.05     31.49 o 
   6   0   9        1.48        8.57      8.19 o 
  -6   1   9      107.49      120.57     16.33 o 
  -5   1   9       76.39       66.53     11.07 o 
  -4   1   9     1278.72     1285.06     42.83 o 
  -3   1   9       46.35       39.76      7.28 o 
  -2   1   9     3031.30     2979.48     70.20 o 
  -1   1   9     1940.65     1983.54     34.70 o 
   0   1   9      307.79      306.20     10.88 o 
   1   1   9     3348.37     3523.53     50.84 o 
   2   1   9     2862.89     2852.90     42.42 o 
   3   1   9       11.39       11.62      3.20 o 
   4   1   9      664.32      649.88     23.71 o 
   5   1   9      244.94      252.90     22.04 o 
   6   1   9       67.66       63.13     10.44 o 
  -5   2   9      273.70      304.81     31.56 o 
  -4   2   9      497.91      523.31     22.80 o 
  -3   2   9      112.91      129.35     11.92 o 
  -2   2   9     1195.21     1118.95     30.36 o 
  -1   2   9      446.86      190.12     46.84 o 
   0   2   9      533.99      546.55     17.58 o 
   1   2   9      911.37      914.64     20.31 o 
   2   2   9     8193.15     8557.11    122.49 o 
   3   2   9       11.45       11.81      4.13 o 
   4   2   9     1540.15     1561.93     37.62 o 
   5   2   9      198.89      198.62     20.34 o 
   6   2   9       58.85       57.98      8.04 o 
  -5   3   9      513.91      527.97     28.03 o 
  -4   3   9      153.45      178.02     17.13 o 
  -3   3   9     1903.31     1945.53     46.54 o 
  -2   3   9     1370.42     1372.88     33.26 o 
  -1   3   9     1101.66     1102.65     45.05 o 
   0   3   9      195.06      202.30     12.74 o 
   1   3   9     3241.68     3324.52     56.60 o 
   2   3   9      263.37      270.54     11.35 o 
   3   3   9      302.87      320.11     15.26 o 
   4   3   9     1727.62     1699.11     37.35 o 
   5   3   9      166.53      172.80     10.61 o 
   6   3   9      379.55      367.11     23.69 o 
  -5   4   9      215.12      191.11     20.21 o 
  -4   4   9      436.65      429.53     26.15 o 
  -3   4   9        3.37       23.23     10.40 o 
  -2   4   9      911.96      947.40     41.49 o 
  -1   4   9      229.80      243.52     13.78 o 
   0   4   9       99.37       94.80      8.35 o 
   1   4   9     2264.44     2214.36     38.17 o 
   2   4   9       72.87       77.51      5.45 o 
   3   4   9      820.74      840.86     25.30 o 
   4   4   9      511.35      500.29     26.01 o 
   5   4   9        0.95        6.25     17.16 o 
   6   4   9      182.36      183.14     38.12 o 
  -4   5   9      102.63       82.50     12.08 o 
  -3   5   9      128.67      141.12     17.15 o 
  -2   5   9     1487.78     1528.68     46.13 o 
  -1   5   9        8.98        5.45      4.97 o 
   0   5   9      881.86      887.81     26.30 o 
   1   5   9      675.38      690.34     22.26 o 
   2   5   9      202.80      208.77      9.85 o 
   3   5   9     6307.18     5935.33    118.22 o 
   4   5   9      719.86      753.70     34.57 o 
   5   5   9       37.73       43.66     14.59 o 
  -4   6   9       24.02       35.39      9.74 o 
  -3   6   9      384.54      377.03     27.28 o 
  -2   6   9      123.99      146.66     16.10 o 
  -1   6   9       63.53       50.37      8.80 o 
   0   6   9      820.66      818.01     26.63 o 
   1   6   9      529.89      526.84     18.93 o 
   2   6   9        0.68        3.79      5.52 o 
   3   6   9       10.17       12.75     12.14 o 
   4   6   9      373.31      366.58     35.61 o 
   5   6   9       31.12       43.36     13.46 o 
  -3   7   9      308.84      349.91     28.80 o 
  -2   7   9       87.64       59.04     10.29 o 
  -1   7   9      636.69      628.07     28.46 o 
   0   7   9      505.12      534.42     22.48 o 
   1   7   9      172.12      196.26     13.35 o 
   2   7   9      200.99      194.76     16.56 o 
   3   7   9      622.68      620.86     34.44 o 
   4   7   9       65.35       41.92     15.65 o 
   5   7   9       58.17       73.00     24.84 o 
  -2   8   9       69.93       64.95     11.19 o 
  -1   8   9       82.61      109.67     12.99 o 
   0   8   9      287.35      287.12     18.68 o 
   1   8   9      208.89      212.25     20.57 o 
   2   8   9       39.84       33.43     11.12 o 
   3   8   9      430.08      400.12     49.36 o 
   4   8   9        0.51      -11.40     17.06 o 
   0   9   9      260.79      325.85     56.66 o 
   1   9   9       10.72       -0.11     19.98 o 
   2   9   9      161.70      144.29     20.86 o 
  -3  -8  10      188.39       54.61     32.02 o 
  -2  -8  10      222.34      222.04     38.65 o 
  -1  -8  10      142.94      122.53     31.35 o 
   0  -8  10      572.05      510.96     40.45 o 
   1  -8  10       24.50       38.97     17.17 o 
  -4  -7  10       31.16       29.56      7.95 o 
  -3  -7  10      501.64      531.86     50.22 o 
  -2  -7  10       42.04       22.40     10.50 o 
  -1  -7  10      222.80      244.17     38.36 o 
   0  -7  10      681.38      668.50     51.81 o 
   1  -7  10        2.50        9.21     10.12 o 
   2  -7  10      295.29      298.56     28.22 o 
  -5  -6  10       64.88       78.26     39.11 o 
  -4  -6  10      208.67      211.64     31.49 o 
  -3  -6  10      649.53      741.37     45.99 o 
  -2  -6  10      524.83      508.15     26.36 o 
  -1  -6  10      380.52      381.20     26.58 o 
   0  -6  10      135.77      169.18     17.22 o 
   1  -6  10      129.70      144.03     19.56 o 
   2  -6  10      683.41      628.86     57.44 o 
   3  -6  10      548.23      510.87     40.42 o 
  -5  -5  10       76.06       61.94     29.44 o 
  -4  -5  10      726.17      835.31     82.20 o 
  -3  -5  10      776.70      817.78     46.03 o 
  -2  -5  10       90.11       94.64     12.61 o 
  -1  -5  10      797.70      784.91     36.63 o 
   0  -5  10      538.17      564.73     26.57 o 
   1  -5  10       15.20       16.22      8.47 o 
   2  -5  10      257.46      238.47     23.51 o 
   3  -5  10      587.98      611.58     52.45 o 
   4  -5  10      142.85      137.61     19.41 o 
  -5  -4  10        0.68        3.06      6.47 o 
  -4  -4  10      316.30      341.24     18.20 o 
  -3  -4  10       47.20       37.77     23.71 o 
  -2  -4  10      158.98      198.44     11.41 o 
  -1  -4  10      888.04      847.14     29.54 o 
   0  -4  10      800.08      782.63     29.96 o 
   1  -4  10      477.50      478.83     23.16 o 
   2  -4  10     1102.70     1044.28     39.67 o 
   3  -4  10      237.56      253.68     24.18 o 
   4  -4  10       24.72       30.58     12.37 o 
   5  -4  10      397.37      356.29     32.13 o 
  -6  -3  10       28.69       81.05     39.36 o 
  -5  -3  10      304.64      298.42     25.69 o 
  -4  -3  10     1041.31     1149.63     36.57 o 
  -3  -3  10      272.78      281.53     14.74 o 
  -2  -3  10      818.46      878.50     24.67 o 
  -1  -3  10     7693.08     7923.61    118.25 o 
   0  -3  10      356.85      374.04     18.12 o 
   1  -3  10     1429.22     1405.44     40.12 o 
   2  -3  10     2320.30     2289.07     58.04 o 
   3  -3  10        0.40        1.41      4.97 o 
   4  -3  10     1237.95     1181.48     46.94 o 
   5  -3  10      208.43      197.66     28.44 o 
  -6  -2  10       21.41       17.04      7.84 o 
  -5  -2  10       27.45       28.76      8.01 o 
  -4  -2  10      408.70      435.13     21.56 o 
  -3  -2  10      161.82      166.93     16.76 o 
  -2  -2  10     1215.77     1271.10     37.84 o 
  -1  -2  10     2000.03     1915.56     34.45 o 
   0  -2  10     1154.10     1337.21     31.53 o 
   1  -2  10      906.74      921.03     30.53 o 
   2  -2  10      901.25      860.04     29.66 o 
   3  -2  10       14.10       10.79      5.91 o 
   4  -2  10      736.78      727.53     29.77 o 
   5  -2  10      124.61      121.56     19.22 o 
   6  -2  10       66.48       72.76     23.30 o 
  -6  -1  10       13.88       17.14     10.77 o 
  -5  -1  10     1580.97     1527.56     45.02 o 
  -4  -1  10      750.11      709.85     24.15 o 
  -3  -1  10        9.12       10.04      4.35 o 
  -2  -1  10      949.39      904.97     24.02 o 
  -1  -1  10     2067.12     1987.67     36.51 o 
   0  -1  10     2275.87     2416.04     39.75 o 
   1  -1  10     4076.62     4049.69     62.55 o 
   2  -1  10      266.26      258.25     15.21 o 
   3  -1  10      115.41      120.25     14.05 o 
   4  -1  10     1524.49     1510.73     45.20 o 
   5  -1  10      816.06      723.29     35.73 o 
   6  -1  10      134.45      142.70     19.97 o 
  -6   0  10       19.47        3.82      9.76 o 
  -5   0  10      446.42      444.89     23.62 o 
  -4   0  10      686.25      646.11     41.47 o 
  -3   0  10       46.04       55.21      8.22 o 
  -2   0  10     1616.65     1600.21     31.80 o 
  -1   0  10      730.95      763.32     20.43 o 
   0   0  10      638.81      694.23     17.56 o 
   1   0  10     1542.27     1463.37     32.54 o 
   2   0  10      171.14      163.82      9.08 o 
   3   0  10      679.48      701.93     21.84 o 
   4   0  10      952.55      945.40     29.87 o 
   5   0  10       97.64      127.81     15.95 o 
   6   0  10      465.10      518.69     30.68 o 
  -6   1  10       80.93       57.65     13.18 o 
  -5   1  10      338.48      310.49     23.54 o 
  -4   1  10      329.52      337.20     17.45 o 
  -3   1  10      138.02      161.38     14.22 o 
  -2   1  10     3913.16     3852.17     68.10 o 
  -1   1  10      643.48      698.12     28.90 o 
   0   1  10     1159.53     1153.03     24.07 o 
   1   1  10      151.94      116.14      7.97 o 
   2   1  10      169.42      169.08      9.33 o 
   3   1  10      760.45      765.01     19.17 o 
   4   1  10      735.61      718.28     21.00 o 
   5   1  10       38.32       34.50      8.48 o 
   6   1  10      332.93      296.96     22.03 o 
  -5   2  10      472.22      458.10     32.55 o 
  -4   2  10      320.98      316.65     18.55 o 
  -3   2  10      289.18      302.46     16.57 o 
  -2   2  10     1426.86     1395.10     35.55 o 
  -1   2  10       17.40        8.80      4.94 o 
   0   2  10     3476.84     3367.08     58.46 o 
   1   2  10     1703.83     1784.91     33.40 o 
   2   2  10       78.41       85.95      6.10 o 
   3   2  10      437.05      423.72     11.68 o 
   4   2  10      706.27      694.17     22.68 o 
   5   2  10       47.10       51.71     13.42 o 
   6   2  10      318.81      294.47     18.19 o 
  -5   3  10      584.67      593.10     36.15 o 
  -4   3  10        1.05        0.76      7.63 o 
  -3   3  10      640.06      618.51     23.27 o 
  -2   3  10      695.27      659.08     21.30 o 
  -1   3  10       20.49       16.72      4.69 o 
   0   3  10     1528.72     1488.32     32.91 o 
   1   3  10     1552.68     1570.60     48.94 o 
   2   3  10      159.79      163.41      8.67 o 
   3   3  10      973.95      964.84     29.12 o 
   4   3  10      643.29      631.08     24.14 o 
   5   3  10       20.86       19.95      7.38 o 
   6   3  10      449.68      435.90     37.91 o 
  -5   4  10      183.60      157.44     18.21 o 
  -4   4  10        0.41       16.70      8.91 o 
  -3   4  10      349.07      361.38     23.83 o 
  -2   4  10      613.14      622.00     22.44 o 
  -1   4  10       92.79       80.56      9.05 o 
   0   4  10      579.55      532.99     17.06 o 
   1   4  10      713.15      727.40     19.61 o 
   2   4  10      936.63      904.50     30.35 o 
   3   4  10      952.55      951.65     28.78 o 
   4   4  10       55.89       51.82     12.54 o 
   5   4  10      392.75      365.45     21.95 o 
   6   4  10      288.80      315.72     47.41 o 
  -4   5  10       55.01       46.33     10.68 o 
  -3   5  10      786.57      790.10     34.05 o 
  -2   5  10      131.91      121.20     18.52 o 
  -1   5  10      315.39      302.29     17.05 o 
   0   5  10     1585.85     1585.63     38.04 o 
   1   5  10       40.97       48.01      6.02 o 
   2   5  10     1479.75     1455.32     27.78 o 
   3   5  10      327.56      350.44     12.61 o 
   4   5  10       47.05       41.27     10.44 o 
   5   5  10      458.22      446.71     35.81 o 
   6   5  10      155.23      136.99     28.64 o 
  -3   6  10      783.05      742.34     34.36 o 
  -2   6  10     1959.90     1795.70     53.63 o 
  -1   6  10       19.15        9.88      6.04 o 
   0   6  10      876.41      852.39     27.53 o 
   1   6  10       37.29       47.07      7.21 o 
   2   6  10      274.68      296.69     11.70 o 
   3   6  10      191.20      216.89     20.95 o 
   4   6  10       28.23       25.35      5.87 o 
   5   6  10      245.36      220.33     24.98 o 
  -3   7  10      369.63      381.75     30.89 o 
  -2   7  10       30.23       33.99      8.31 o 
  -1   7  10      755.52      815.19     33.11 o 
   0   7  10      359.13      385.01     25.40 o 
   1   7  10       30.46       34.00      5.45 o 
   2   7  10      525.73      541.96     24.60 o 
   3   7  10      521.19      570.02     32.99 o 
   4   7  10       94.99       91.67     13.24 o 
   5   7  10      179.25      169.34     32.21 o 
  -1   8  10      344.22      355.99     22.95 o 
   0   8  10      163.22      181.73     15.26 o 
   1   8  10       32.85       25.12     17.70 o 
   2   8  10      183.08      194.79     32.18 o 
   3   8  10      234.33      185.06     22.39 o 
   4   8  10      125.58       63.22     10.47 o 
   1   9  10       66.66       36.92     28.35 o 
   2   9  10      160.49      160.12     26.19 o 
  -2  -8  11       29.24       64.74     21.74 o 
  -1  -8  11      311.62      268.67     50.09 o 
   0  -8  11      249.84      196.42     38.67 o 
  -4  -7  11      186.69      215.01     28.70 o 
  -3  -7  11        2.97       11.49      8.82 o 
  -2  -7  11       56.33       43.45     13.51 o 
  -1  -7  11      258.30      253.25     27.40 o 
   0  -7  11      162.89      169.53     18.11 o 
   1  -7  11      212.70      197.29     43.39 o 
   2  -7  11      247.85      275.65     28.08 o 
  -4  -6  11      176.14      170.54     29.05 o 
  -3  -6  11      129.50      136.88     22.74 o 
  -2  -6  11      849.31      871.65     41.89 o 
  -1  -6  11      715.75      703.86     31.97 o 
   0  -6  11       30.39       11.84      6.87 o 
   1  -6  11      854.23      854.94     39.55 o 
   2  -6  11      465.59      476.19     32.27 o 
   3  -6  11       20.15       19.22      9.00 o 
  -5  -5  11      373.93      370.06     34.65 o 
  -4  -5  11      950.33      980.52     51.50 o 
  -3  -5  11      125.28      128.16     21.89 o 
  -2  -5  11      292.42      298.04     24.64 o 
  -1  -5  11      371.68      380.95     19.60 o 
   0  -5  11       30.67       22.27      6.67 o 
   1  -5  11      451.61      454.02     27.09 o 
   2  -5  11       20.27       31.50     10.36 o 
   3  -5  11      711.96      738.74     38.56 o 
   4  -5  11      380.35      373.47     49.04 o 
  -5  -4  11      159.82      163.28     33.22 o 
  -4  -4  11      314.52      350.92     34.04 o 
  -3  -4  11      203.81      204.51     13.83 o 
  -2  -4  11       45.06       33.21      5.97 o 
  -1  -4  11      389.46      386.34     19.71 o 
   0  -4  11        2.39        6.21      4.99 o 
   1  -4  11      753.12      686.74     26.67 o 
   2  -4  11      165.09      156.83     16.15 o 
   3  -4  11       72.16       76.43     14.15 o 
   4  -4  11     1123.14     1045.66     46.13 o 
   5  -4  11       74.06       58.72     22.98 o 
  -6  -3  11      158.79      104.37     24.79 o 
  -5  -3  11      472.72      448.05     26.92 o 
  -4  -3  11      325.18      331.10     26.45 o 
  -3  -3  11      108.34      107.30     10.51 o 
  -2  -3  11     1401.72     1441.54     35.14 o 
  -1  -3  11      660.97      730.18     24.04 o 
   0  -3  11      538.23      573.68     23.08 o 
   1  -3  11     1952.38     1934.37     50.22 o 
   2  -3  11      841.14      812.87     31.12 o 
   3  -3  11      549.03      593.12     29.08 o 
   4  -3  11      471.49      444.86     28.78 o 
   5  -3  11        0.59       12.63     10.92 o 
  -6  -2  11      258.34      216.60     20.50 o 
  -5  -2  11      348.30      320.06     19.58 o 
  -4  -2  11       79.34       79.29     14.17 o 
  -3  -2  11      141.22      157.52     10.68 o 
  -2  -2  11      870.68      880.19     27.37 o 
  -1  -2  11     1653.72     1719.74     32.93 o 
   0  -2  11      449.91      413.05     18.34 o 
   1  -2  11     1104.47     1092.66     37.11 o 
   2  -2  11       19.25       12.93      5.59 o 
   3  -2  11      815.90      783.95     31.94 o 
   4  -2  11      128.45      122.74     14.03 o 
   5  -2  11      100.44      118.85     22.02 o 
  -6  -1  11       52.99       51.38      9.20 o 
  -5  -1  11      427.93      447.10     24.76 o 
  -4  -1  11       42.52       46.29     10.14 o 
  -3  -1  11      784.19      790.11     25.37 o 
  -2  -1  11      722.84      713.76     22.47 o 
  -1  -1  11      531.00      548.91     17.05 o 
   0  -1  11     3988.65     4166.51    109.42 o 
   1  -1  11     3629.45     3575.35     63.99 o 
   2  -1  11      366.67      386.89     17.33 o 
   3  -1  11     1267.03     1202.15     38.17 o 
   4  -1  11      327.51      319.97     19.04 o 
   5  -1  11      227.69      232.12     23.17 o 
   6  -1  11      403.61      412.43     36.91 o 
  -6   0  11      338.58      310.73     42.74 o 
  -5   0  11      406.90      422.02     44.91 o 
  -4   0  11       59.63       51.70     13.99 o 
  -3   0  11      789.20      800.10     27.59 o 
  -2   0  11      931.58      925.68     28.43 o 
  -1   0  11       41.31       30.81      5.46 o 
   0   0  11      147.55      221.67     10.67 o 
   1   0  11      555.22      548.29     17.48 o 
   2   0  11      522.36      547.95     17.85 o 
   3   0  11     1867.41     1860.86     41.45 o 
   4   0  11      131.45      148.41     13.53 o 
   5   0  11       53.44       61.55     11.47 o 
   6   0  11      317.15      306.16     26.43 o 
  -6   1  11      426.14      408.43     32.69 o 
  -5   1  11      637.53      624.83     40.40 o 
  -4   1  11       85.02       90.59     10.73 o 
  -3   1  11      791.07      790.41     38.52 o 
  -2   1  11     1344.34     1381.17     42.72 o 
  -1   1  11       44.46       28.83      6.38 o 
   0   1  11     2980.51     2986.17     49.13 o 
   1   1  11      205.15      211.99      9.84 o 
   2   1  11      630.88      628.83     18.19 o 
   3   1  11     1201.47     1142.01     25.55 o 
   4   1  11       45.86       63.36      9.40 o 
   5   1  11      674.94      740.24     40.40 o 
   6   1  11      593.02      551.27     29.33 o 
  -5   2  11      180.01      178.96     23.50 o 
  -4   2  11      348.10      354.76     20.36 o 
  -3   2  11     1147.21     1194.95     35.36 o 
  -2   2  11      186.19      177.30     18.23 o 
  -1   2  11      400.65      211.13     51.40 o 
   0   2  11     3354.78     3347.92     65.93 o 
   1   2  11      242.77      263.71     15.97 o 
   2   2  11     1814.15     1902.63     33.15 o 
   3   2  11      601.72      602.73     17.95 o 
   4   2  11        4.56        6.65      5.12 o 
   5   2  11      576.48      595.62     27.72 o 
   6   2  11      922.89      980.75     37.80 o 
  -5   3  11      135.35      110.54     18.47 o 
  -4   3  11      245.65      256.59     21.05 o 
  -3   3  11     1120.93     1061.67     32.95 o 
  -2   3  11        1.04        8.91      4.01 o 
  -1   3  11     1556.52     1535.52     45.83 o 
   0   3  11     1380.22     1394.59     32.29 o 
   1   3  11      128.15      179.94     10.77 o 
   2   3  11     1634.84     1614.47     35.91 o 
   3   3  11      868.76      870.84     28.28 o 
   4   3  11       11.89        9.71      4.71 o 
   5   3  11      234.12      226.65     14.26 o 
   6   3  11       57.33       58.65     10.60 o 
  -5   4  11       15.01       12.34     12.73 o 
  -4   4  11      194.22      192.44     19.03 o 
  -3   4  11      637.21      601.36     51.43 o 
  -2   4  11        0.30        2.07      4.30 o 
  -1   4  11      860.45      834.65     24.83 o 
   0   4  11      235.94      217.53     12.30 o 
   1   4  11      107.40      111.79      9.04 o 
   2   4  11     2854.29     2857.29     45.09 o 
   3   4  11      543.55      532.95     16.74 o 
   4   4  11      179.98      169.01     16.12 o 
   5   4  11      752.16      758.68     36.57 o 
   6   4  11      124.36      123.20     37.49 o 
  -4   5  11      381.97      404.64     28.71 o 
  -3   5  11      274.68      267.34     22.19 o 
  -2   5  11      393.40      367.05     32.04 o 
  -1   5  11      839.31      857.52     27.04 o 
   0   5  11      624.93      605.97     21.74 o 
   1   5  11      381.48      379.13     17.05 o 
   2   5  11     1065.33     1095.61     23.49 o 
   3   5  11      297.53      277.25     13.34 o 
   4   5  11      195.60      205.11     16.02 o 
   5   5  11      616.04      608.77     60.42 o 
   6   5  11        3.16      -10.06     23.14 o 
  -3   6  11      384.18      378.06     31.15 o 
  -2   6  11       10.49       14.71      7.62 o 
  -1   6  11      158.92      184.49     17.11 o 
   0   6  11      143.20      125.00     11.54 o 
   1   6  11      196.01      210.34     13.46 o 
   2   6  11      425.81      448.61     15.27 o 
   3   6  11        3.43       20.15      8.30 o 
   4   6  11      483.17      441.73     24.22 o 
   5   6  11      193.86      214.15     25.70 o 
  -3   7  11       54.58       62.21     15.07 o 
  -2   7  11      331.26      275.49     27.29 o 
  -1   7  11      597.09      634.43     28.90 o 
   0   7  11        8.75        6.81      4.90 o 
   1   7  11      438.07      442.54     19.40 o 
   2   7  11      223.77      224.09     17.99 o 
   3   7  11     1376.39     1203.54     74.49 o 
   4   7  11      749.13      741.27     48.55 o 
   5   7  11      118.63      129.26     31.01 o 
  -1   8  11      438.44      470.40     27.44 o 
   0   8  11        0.30        4.17      6.86 o 
   1   8  11      436.14      408.26     27.85 o 
   2   8  11      113.27      122.86     25.38 o 
   3   8  11       39.44       19.92     10.06 o 
   4   8  11       68.21       72.87     10.11 o 
   1   9  11      183.68      175.02     42.54 o 
   2   9  11       16.63       25.70     17.86 o 
  -2  -8  12      319.18      352.93     55.28 o 
  -1  -8  12      192.03      196.73     48.33 o 
   0  -8  12        0.34       -6.89     14.10 o 
  -3  -7  12       15.66        5.34      8.11 o 
  -2  -7  12      249.79      195.36     36.36 o 
  -1  -7  12       66.65       58.91     25.52 o 
   0  -7  12       57.55       75.43     14.61 o 
   1  -7  12      333.73      349.10     29.44 o 
   2  -7  12      189.71      163.86     21.50 o 
  -4  -6  12        9.21       15.51      8.92 o 
  -3  -6  12      110.04      118.53     21.12 o 
  -2  -6  12      975.60      974.43     56.96 o 
  -1  -6  12      263.08      270.84     19.11 o 
   0  -6  12      565.93      589.78     30.70 o 
   1  -6  12     1080.04     1100.42     46.30 o 
   2  -6  12      503.52      493.62     39.74 o 
   3  -6  12      348.66      381.27     33.57 o 
  -5  -5  12      393.15      368.74     29.40 o 
  -4  -5  12      334.05      351.28     31.15 o 
  -3  -5  12      421.65      474.63     35.82 o 
  -2  -5  12      385.18      385.25     19.16 o 
  -1  -5  12       40.34       55.98      8.27 o 
   0  -5  12      747.21      753.97     32.14 o 
   1  -5  12      757.48      734.61     35.46 o 
   2  -5  12      147.70      148.80     19.53 o 
   3  -5  12       23.96        8.21     14.64 o 
   4  -5  12      118.09       98.70     26.93 o 
  -5  -4  12      258.62      273.93     23.08 o 
  -4  -4  12       35.53       31.93      8.32 o 
  -3  -4  12      942.54      911.23     49.22 o 
  -2  -4  12     3792.38     3901.14     84.13 o 
  -1  -4  12       46.32       45.98      8.40 o 
   0  -4  12      663.08      652.39     27.12 o 
   1  -4  12      184.33      171.26     16.62 o 
   2  -4  12      194.93      195.60     21.13 o 
   3  -4  12     1733.23     1707.73     60.12 o 
   4  -4  12      274.04      281.92     27.01 o 
  -5  -3  12      280.48      295.88     18.13 o 
  -4  -3  12       55.23       53.67      8.40 o 
  -3  -3  12     1136.44     1225.86     39.60 o 
  -2  -3  12      558.30      543.41     25.57 o 
  -1  -3  12      221.86      241.33     15.71 o 
   0  -3  12     1898.20     1931.41     49.41 o 
   1  -3  12      611.12      641.53     26.26 o 
   2  -3  12       16.97       18.39      5.94 o 
   3  -3  12     1293.01     1276.18     45.43 o 
   4  -3  12      226.63      242.14     27.55 o 
   5  -3  12      254.31      274.12     36.28 o 
  -6  -2  12      484.50      480.77     27.27 o 
  -5  -2  12      356.56      378.29     22.28 o 
  -4  -2  12       96.29       92.28     11.66 o 
  -3  -2  12      721.45      721.89     22.01 o 
  -2  -2  12        4.95        5.66      5.21 o 
  -1  -2  12       58.31       52.26      6.98 o 
   0  -2  12     1630.45     1537.27     36.02 o 
   1  -2  12      228.75      212.01     15.27 o 
   2  -2  12      946.95      976.42     32.99 o 
   3  -2  12     1483.24     1446.14     54.52 o 
   4  -2  12     1117.87     1139.56     41.99 o 
   5  -2  12      511.32      516.88     54.54 o 
  -6  -1  12      214.14      217.91     17.51 o 
  -5  -1  12        4.61        7.91      8.71 o 
  -4  -1  12      289.56      284.47     26.60 o 
  -3  -1  12     1567.00     1554.27     39.89 o 
  -2  -1  12        9.67       14.05      6.75 o 
  -1  -1  12     8472.80     8734.20    123.38 o 
   0  -1  12     2445.62     2487.49     51.93 o 
   1  -1  12      677.75      729.13     22.57 o 
   2  -1  12     1662.26     1611.04     49.44 o 
   3  -1  12     1659.53     1576.89     45.88 o 
   4  -1  12      311.85      295.42     19.72 o 
   5  -1  12      465.36      472.26     32.44 o 
   6  -1  12      198.83      184.90     26.37 o 
  -6   0  12       51.14       35.16     23.21 o 
  -5   0  12      135.96      106.97     13.00 o 
  -4   0  12      153.29      162.14     13.93 o 
  -3   0  12      857.70      865.93     28.29 o 
  -2   0  12       20.03       16.90      5.18 o 
  -1   0  12     1436.36     1327.20     47.46 o 
   0   0  12     2901.96     2998.81     61.61 o 
   1   0  12       94.22       84.93      8.38 o 
   2   0  12     1481.40     1495.48     32.02 o 
   3   0  12     1312.59     1221.78     36.68 o 
   4   0  12      140.57      155.94     14.08 o 
   5   0  12      569.24      554.71     31.95 o 
   6   0  12       17.96       22.72     14.76 o 
  -5   1  12       16.77       36.52     10.67 o 
  -4   1  12      718.93      719.73     29.24 o 
  -3   1  12      677.84      676.74     25.87 o 
  -2   1  12        2.25        2.18      4.02 o 
  -1   1  12     1114.60     1043.13     30.65 o 
   0   1  12      901.34      806.30     25.75 o 
   1   1  12      912.42      898.09     22.75 o 
   2   1  12     1676.61     1652.88     34.59 o 
   3   1  12      298.13      303.18     13.89 o 
   4   1  12      314.54      332.81     14.52 o 
   5   1  12      976.05      929.44     39.62 o 
   6   1  12      105.42      108.00     16.29 o 
  -5   2  12       17.99       24.35     10.24 o 
  -4   2  12      680.57      691.65     27.28 o 
  -3   2  12      740.17      727.33     28.33 o 
  -2   2  12      258.23      252.79     16.24 o 
  -1   2  12     1139.83     1079.54     31.12 o 
   0   2  12      607.94      635.79     30.65 o 
   1   2  12      114.38      118.96     11.46 o 
   2   2  12     1718.53     1735.08     36.98 o 
   3   2  12       60.30       54.53      6.89 o 
   4   2  12      737.02      748.02     23.01 o 
   5   2  12      665.24      706.38     30.95 o 
   6   2  12        8.02       13.90     10.62 o 
  -5   3  12       45.53       40.48     18.57 o 
  -4   3  12      409.71      374.64     25.25 o 
  -3   3  12      450.52      472.06     22.65 o 
  -2   3  12      555.70      562.89     26.12 o 
  -1   3  12     2738.23     2743.45     54.54 o 
   0   3  12      155.14      162.78     14.82 o 
   1   3  12       13.77        8.97      4.28 o 
   2   3  12      932.07      933.29     25.85 o 
   3   3  12       92.28       94.03      8.20 o 
   4   3  12      611.70      593.87     25.66 o 
   5   3  12      158.81      144.75     12.79 o 
   6   3  12        3.63       -6.05      6.05 o 
  -4   4  12     1049.86     1070.30     40.78 o 
  -3   4  12      106.05       97.71     13.43 o 
  -2   4  12      448.82      445.41     24.49 o 
  -1   4  12      923.40      922.80     28.09 o 
   0   4  12       61.37       71.56     10.25 o 
   1   4  12     1816.35     1803.31     41.74 o 
   2   4  12      395.10      410.55     18.11 o 
   3   4  12        0.52        5.72      3.55 o 
   4   4  12      538.03      545.49     28.57 o 
   5   4  12      326.82      319.41     34.63 o 
   6   4  12        1.12       40.59     23.58 o 
  -4   5  12      417.68      399.53     27.43 o 
  -3   5  12        3.61        3.34      9.55 o 
  -2   5  12     1212.95     1217.73     41.03 o 
  -1   5  12      493.89      519.93     20.87 o 
   0   5  12       10.14        8.67      5.27 o 
   1   5  12     1081.85     1102.37     28.58 o 
   2   5  12      524.55      506.32     15.02 o 
   3   5  12       25.12       27.40      5.24 o 
   4   5  12      544.82      538.45     27.86 o 
   5   5  12      212.13      211.02     15.16 o 
   6   5  12       42.48       37.69     28.65 o 
  -3   6  12        7.37        9.43      6.67 o 
  -2   6  12      398.57      399.88     26.79 o 
  -1   6  12       74.35       64.85     10.55 o 
   0   6  12      128.85      127.33     15.28 o 
   1   6  12      506.41      519.90     19.34 o 
   2   6  12     2514.48     2421.10     81.33 o 
   3   6  12       42.07       45.87     11.98 o 
   4   6  12      539.07      488.34     41.39 o 
   5   6  12        3.13        8.39     12.70 o 
  -2   7  12      190.77      197.47     19.82 o 
  -1   7  12      106.41      100.91     12.31 o 
   0   7  12      194.95      197.55     16.17 o 
   1   7  12      553.74      564.53     21.18 o 
   2   7  12       21.14       21.07      5.89 o 
   3   7  12      179.73      144.55     19.01 o 
   4   7  12      695.64      672.27     47.02 o 
   5   7  12        2.53        5.32     24.52 o 
  -1   8  12      206.30      159.82     15.24 o 
   0   8  12       90.03      119.49     28.40 o 
   1   8  12      464.21      442.25     52.72 o 
   2   8  12       18.77        8.80      9.01 o 
   3   8  12      180.89      162.53     23.54 o 
   4   8  12       18.97       15.89     11.26 o 
  -1  -8  13        8.88       19.63     27.57 o 
  -3  -7  13      110.33       86.99     23.99 o 
  -2  -7  13      159.19      174.52     33.43 o 
  -1  -7  13       24.00       26.51     12.07 o 
   0  -7  13      373.28      416.23     26.84 o 
   1  -7  13       34.33       48.32     11.79 o 
   2  -7  13       10.97      -10.21     17.43 o 
  -4  -6  13       78.22       58.36     15.60 o 
  -3  -6  13      434.13      440.32     37.51 o 
  -2  -6  13      136.40      114.90     14.29 o 
  -1  -6  13       14.79       13.84      6.34 o 
   0  -6  13      856.32      852.64     38.05 o 
   1  -6  13      339.14      338.66     28.64 o 
   2  -6  13      795.87      692.85     54.03 o 
   3  -6  13      554.85      556.96     40.10 o 
  -5  -5  13      117.11       99.59     15.31 o 
  -4  -5  13        1.83       13.90     13.24 o 
  -3  -5  13       11.09       17.50     12.39 o 
  -2  -5  13       82.70       77.35      9.21 o 
  -1  -5  13      116.01      105.62     12.01 o 
   0  -5  13      805.44      783.41     34.30 o 
   1  -5  13      166.31      143.60     18.86 o 
   2  -5  13      191.27      191.50     22.38 o 
   3  -5  13      321.14      322.08     34.86 o 
   4  -5  13       43.34       37.21     11.10 o 
  -5  -4  13       62.86       72.01     13.43 o 
  -4  -4  13       47.09       44.61      9.75 o 
  -3  -4  13      781.15      780.52     46.46 o 
  -2  -4  13       53.23       50.62     14.88 o 
  -1  -4  13      945.30      965.46     34.29 o 
   0  -4  13      841.69      818.69     31.53 o 
   1  -4  13      192.43      199.75     16.94 o 
   2  -4  13      871.36      850.53     38.86 o 
   3  -4  13      706.32      640.39     34.97 o 
   4  -4  13       48.58       33.42     17.28 o 
  -5  -3  13       23.73       29.49      9.08 o 
  -4  -3  13      727.79      724.20     30.00 o 
  -3  -3  13     1469.55     1469.31     45.39 o 
  -2  -3  13      111.14      107.11     20.17 o 
  -1  -3  13      469.56      469.40     28.72 o 
   0  -3  13     1109.09     1072.55     34.93 o 
   1  -3  13       74.09       75.62     10.53 o 
   2  -3  13      148.44      147.57     15.16 o 
   3  -3  13      588.10      597.71     30.12 o 
   4  -3  13       55.18       51.22     28.81 o 
   5  -3  13      438.65      476.49     46.25 o 
  -5  -2  13       35.93       39.17      8.17 o 
  -4  -2  13      486.54      498.68     26.46 o 
  -3  -2  13      472.41      507.08     20.25 o 
  -2  -2  13      201.26      227.90     23.77 o 
  -1  -2  13     1234.05     1243.73     33.88 o 
   0  -2  13      427.17      383.50     16.07 o 
   1  -2  13      170.47      178.50     14.47 o 
   2  -2  13     1179.83     1136.64     36.74 o 
   3  -2  13      603.93      626.57     28.99 o 
   4  -2  13      455.41      456.90     26.16 o 
   5  -2  13      564.87      567.35     40.92 o 
  -6  -1  13       41.46        6.00     27.92 o 
  -5  -1  13      203.36      152.36     17.90 o 
  -4  -1  13      770.66      746.01     34.88 o 
  -3  -1  13      588.41      600.30     31.66 o 
  -2  -1  13      375.17      376.85     20.70 o 
  -1  -1  13       78.56       65.45      8.28 o 
   0  -1  13      125.58      117.99     10.93 o 
   1  -1  13      260.80      245.24     16.11 o 
   2  -1  13     1393.72     1280.96     52.13 o 
   3  -1  13      333.90      365.57     26.37 o 
   4  -1  13      417.86      459.28     24.63 o 
   5  -1  13      527.40      588.29     36.24 o 
   6  -1  13        0.00        7.23     13.35 o 
  -5   0  13       49.72       42.75      8.51 o 
  -4   0  13      435.83      457.81     21.49 o 
  -3   0  13       70.11       70.97     16.98 o 
  -2   0  13      246.69      273.29     17.26 o 
  -1   0  13     2838.47     2748.44     61.31 o 
   0   0  13      607.42      641.29     37.94 o 
   1   0  13     1468.79     1434.51     35.76 o 
   2   0  13      836.19      855.35     26.42 o 
   3   0  13       30.30       35.75      7.57 o 
   4   0  13      224.95      289.14     20.19 o 
   5   0  13      376.93      410.86     31.91 o 
   6   0  13      178.14      166.39     20.78 o 
  -5   1  13      151.41      125.75     17.27 o 
  -4   1  13      669.21      652.68     29.93 o 
  -3   1  13       18.99       26.61      8.74 o 
  -2   1  13      780.54      731.20     31.70 o 
  -1   1  13     1549.20     1528.14     40.42 o 
   0   1  13       29.64       41.94      7.09 o 
   1   1  13     3604.01     3679.71     61.67 o 
   2   1  13     1132.04     1157.71     29.62 o 
   3   1  13      246.06      263.28     13.38 o 
   4   1  13      824.32      816.48     28.11 o 
   5   1  13      275.50      320.32     23.24 o 
   6   1  13       30.70       23.60      7.38 o 
  -5   2  13      300.54      317.44     28.91 o 
  -4   2  13      454.44      454.45     31.71 o 
  -3   2  13       11.39       14.69      5.82 o 
  -2   2  13     1011.42      979.06     30.10 o 
  -1   2  13      643.32      640.35     36.45 o 
   0   2  13      150.07      121.86     12.96 o 
   1   2  13     1010.07      984.01     27.22 o 
   2   2  13      264.59      277.98     12.67 o 
   3   2  13      402.45      425.58     15.88 o 
   4   2  13     1122.73     1166.19     35.63 o 
   5   2  13       76.27       79.32     11.69 o 
   6   2  13      121.51      104.96     12.53 o 
  -5   3  13      503.73      501.54     58.29 o 
  -4   3  13      155.88      162.39     16.95 o 
  -3   3  13       30.85       36.13      8.25 o 
  -2   3  13      908.39      918.51     29.03 o 
  -1   3  13     1346.48     1399.86     35.47 o 
   0   3  13      256.57      234.62     18.76 o 
   1   3  13     1363.36     1377.60     37.96 o 
   2   3  13       12.40       10.69      4.03 o 
   3   3  13      298.47      324.94     18.82 o 
   4   3  13      699.42      643.67     28.00 o 
   5   3  13        2.25        1.47     10.38 o 
   6   3  13      460.95      448.88     30.64 o 
  -4   4  13       35.10       39.86      7.48 o 
  -3   4  13      199.12      220.23     19.95 o 
  -2   4  13      671.50      670.11     25.26 o 
  -1   4  13      131.05      125.24     11.19 o 
   0   4  13      768.64      723.26     24.67 o 
   1   4  13     1833.19     1833.79     43.27 o 
   2   4  13       15.64       15.19      4.45 o 
   3   4  13      585.38      611.33     25.51 o 
   4   4  13      257.38      267.24     20.91 o 
   5   4  13       10.26       21.51      9.28 o 
   6   4  13     1153.61     1370.13    125.46 o 
  -4   5  13       74.93       83.76     13.11 o 
  -3   5  13      235.67      241.76     20.85 o 
  -2   5  13      955.92      935.12     42.31 o 
  -1   5  13        0.60        9.74      5.45 o 
   0   5  13      746.63      736.45     24.55 o 
   1   5  13       54.58       47.32      7.05 o 
   2   5  13       15.22       18.82      3.34 o 
   3   5  13      579.66      606.30     23.21 o 
   4   5  13      278.41      306.42     22.51 o 
   5   5  13        3.64       -1.58      6.18 o 
  -3   6  13      298.76      293.54     24.01 o 
  -2   6  13      272.24      298.47     23.36 o 
  -1   6  13       36.40       38.57      8.92 o 
   0   6  13      628.96      655.41     25.26 o 
   1   6  13      165.25      176.05     14.25 o 
   2   6  13      642.44      628.08     22.72 o 
   3   6  13      292.84      283.44     22.76 o 
   4   6  13      110.18      105.32     14.41 o 
   5   6  13      163.77      165.31     28.19 o 
  -2   7  13        4.21        5.97     16.43 o 
  -1   7  13      117.55       89.23     12.43 o 
   0   7  13      468.94      504.47     23.69 o 
   1   7  13       85.56       80.62      8.55 o 
   2   7  13      135.59      137.80     16.81 o 
   3   7  13      543.68      466.76     31.25 o 
   4   7  13      192.93      164.02     18.51 o 
  -1   8  13        3.23       26.88      7.70 o 
   0   8  13      107.49      105.85     14.50 o 
   1   8  13       70.05       52.88     18.36 o 
   2   8  13        4.00        4.80      9.14 o 
   3   8  13      254.33      289.06     45.21 o 
   4   8  13       21.73       33.39     25.10 o 
  -3  -7  14      231.95      209.55     40.75 o 
  -2  -7  14        0.18        7.55     11.12 o 
  -1  -7  14      268.88      248.16     28.68 o 
   0  -7  14      264.60      261.89     24.39 o 
   1  -7  14        0.32        1.82     10.95 o 
  -4  -6  14      633.71      614.49     42.29 o 
  -3  -6  14      340.19      371.51     37.54 o 
  -2  -6  14      121.38      124.01     16.15 o 
  -1  -6  14      436.22      452.82     25.53 o 
   0  -6  14      350.39      361.46     27.58 o 
   1  -6  14       32.04       33.74      9.27 o 
   2  -6  14      564.19      548.91     34.31 o 
   3  -6  14      225.39      231.29     28.06 o 
  -4  -5  14      158.11      140.48     23.17 o 
  -3  -5  14      356.23      381.42     34.91 o 
  -2  -5  14       55.38       55.62      7.57 o 
  -1  -5  14      452.49      479.24     24.44 o 
   0  -5  14      106.30       94.93     12.14 o 
   1  -5  14       92.96       79.37     13.61 o 
   2  -5  14      686.66      693.61     36.78 o 
   3  -5  14      138.55      132.08     19.84 o 
   4  -5  14      387.37      353.61     33.59 o 
  -5  -4  14       39.37       28.26     25.50 o 
  -4  -4  14      161.38      149.83     16.27 o 
  -3  -4  14        7.93        7.52      9.43 o 
  -2  -4  14      465.10      483.33     27.07 o 
  -1  -4  14     1358.85     1391.06     43.72 o 
   0  -4  14      136.64      156.78     14.62 o 
   1  -4  14     1441.97     1439.75     45.97 o 
   2  -4  14     4207.09     3899.19    101.95 o 
   3  -4  14       60.53       46.79     11.88 o 
   4  -4  14      556.89      581.14     34.82 o 
  -5  -3  14       66.23       63.60     15.22 o 
  -4  -3  14      895.85      913.47     43.08 o 
  -3  -3  14        0.93        8.30      7.86 o 
  -2  -3  14      108.42      115.22     21.66 o 
  -1  -3  14      547.73      548.64     24.63 o 
   0  -3  14       26.23       16.60      6.33 o 
   1  -3  14     1153.34     1133.00     37.83 o 
   2  -3  14      191.97      203.22     18.31 o 
   3  -3  14        3.72        2.25      5.44 o 
   4  -3  14      396.74      412.76     39.47 o 
   5  -3  14      151.30      190.72     56.73 o 
  -5  -2  14      105.63       84.90     17.41 o 
  -4  -2  14      403.12      418.57     23.38 o 
  -3  -2  14        1.08       11.23      4.55 o 
  -2  -2  14     5982.25     5928.86    141.19 o 
  -1  -2  14     1267.62     1264.12     35.12 o 
   0  -2  14      242.83      253.63     14.71 o 
   1  -2  14      997.28      955.77     34.01 o 
   2  -2  14      385.00      364.03     20.12 o 
   3  -2  14      903.84      872.57     35.46 o 
   4  -2  14     1055.09     1012.61     39.86 o 
   5  -2  14      107.80      155.61     50.88 o 
  -5  -1  14      573.30      562.10     42.22 o 
  -4  -1  14      465.40      439.33     23.45 o 
  -3  -1  14       79.83       70.61      9.01 o 
  -2  -1  14      697.07      633.72     27.99 o 
  -1  -1  14      499.85      504.22     22.03 o 
   0  -1  14      673.17      688.10     23.87 o 
   1  -1  14     1542.46     1504.20     41.36 o 
   2  -1  14      318.75      343.83     18.61 o 
   3  -1  14      623.82      628.61     27.71 o 
   4  -1  14      648.09      662.23     29.52 o 
   5  -1  14       91.57       84.15     15.91 o 
  -5   0  14      421.81      425.33     33.89 o 
  -4   0  14      217.17      201.28     25.26 o 
  -3   0  14      437.58      432.36     22.21 o 
  -2   0  14      259.74      283.06     15.64 o 
  -1   0  14      343.03      375.69     28.15 o 
   0   0  14      151.87      145.20     12.38 o 
   1   0  14     1629.64     1527.29     38.30 o 
   2   0  14       30.69       32.20      6.61 o 
   3   0  14      930.49      944.72     32.87 o 
   4   0  14     2163.24     2040.39     55.19 o 
   5   0  14       12.11       18.19      8.99 o 
   6   0  14      583.16      527.09     32.76 o 
  -5   1  14      170.13      168.75     19.55 o 
  -4   1  14       74.95       91.82     11.07 o 
  -3   1  14      449.43      469.76     22.97 o 
  -2   1  14     1040.66     1028.94     30.59 o 
  -1   1  14      678.12      715.37     40.73 o 
   0   1  14     1061.41     1041.79     33.71 o 
   1   1  14     2932.00     2892.37     58.54 o 
   2   1  14      195.78      206.31     15.16 o 
   3   1  14     1711.67     1722.33     45.89 o 
   4   1  14      308.60      333.91     17.63 o 
   5   1  14       45.89       64.13     12.45 o 
   6   1  14      239.51      248.18     23.19 o 
  -5   2  14      498.80      536.93     37.03 o 
  -4   2  14       34.51       23.89      7.27 o 
  -3   2  14      354.68      394.35     23.10 o 
  -2   2  14      671.96      647.52     23.62 o 
  -1   2  14        0.04        1.87      3.14 o 
   0   2  14     1776.64     1688.35     48.26 o 
   1   2  14      689.61      714.19     26.56 o 
   2   2  14      178.04      204.54     11.97 o 
   3   2  14     1466.70     1477.69     34.77 o 
   4   2  14      463.67      488.77     25.59 o 
   5   2  14      114.97      121.91     15.06 o 
   6   2  14      229.05      236.59     27.46 o 
  -5   3  14      373.69      351.04     33.20 o 
  -4   3  14        2.08       17.47      8.52 o 
  -3   3  14      682.64      727.35     30.42 o 
  -2   3  14      345.01      395.69     24.94 o 
  -1   3  14       11.55       21.08      5.74 o 
   0   3  14      859.55      834.58     24.96 o 
   1   3  14      576.35      568.09     35.73 o 
   2   3  14      605.59      606.62     21.46 o 
   3   3  14      983.31     1006.95     28.11 o 
   4   3  14      101.10      119.94     13.85 o 
   5   3  14       44.62       24.43      6.47 o 
   6   3  14      414.47      429.08     30.50 o 
  -4   4  14       61.89       61.76     10.19 o 
  -3   4  14      760.17      751.89     32.61 o 
  -2   4  14      222.32      233.68     19.36 o 
  -1   4  14      207.64      231.62     21.49 o 
   0   4  14     1150.75     1206.50     33.73 o 
   1   4  14      499.88      529.82     23.98 o 
   2   4  14      435.02      442.62     18.35 o 
   3   4  14      935.17      932.45     25.59 o 
   4   4  14        7.53        3.03      6.95 o 
   5   4  14      521.83      517.11     23.04 o 
   6   4  14      108.24       85.28     34.21 o 
  -4   5  14       29.87       20.67      9.58 o 
  -3   5  14      460.51      467.13     28.52 o 
  -2   5  14      210.04      189.39     18.20 o 
  -1   5  14      450.71      460.42     22.04 o 
   0   5  14     1183.34     1183.24     32.94 o 
   1   5  14      560.01      640.69     21.47 o 
   2   5  14      290.93      288.99     12.65 o 
   3   5  14      624.73      610.74     24.28 o 
   4   5  14        0.42       20.19      6.62 o 
   5   5  14      155.96      151.48     14.17 o 
  -3   6  14      476.41      444.42     30.37 o 
  -2   6  14       10.60        9.05      5.81 o 
  -1   6  14      358.86      399.41     23.96 o 
   0   6  14      523.88      516.95     21.67 o 
   1   6  14      168.55      176.69     16.84 o 
   2   6  14      711.87      729.50     25.29 o 
   3   6  14      158.80      166.54     19.83 o 
   4   6  14       43.59       24.74     11.75 o 
   5   6  14      364.73      360.60     38.77 o 
  -2   7  14      167.69      156.42     16.55 o 
  -1   7  14      662.06      639.61     29.11 o 
   0   7  14      266.55      312.58     23.37 o 
   1   7  14      111.77       95.62     11.55 o 
   2   7  14      410.56      381.00     22.93 o 
   3   7  14      246.98      217.91     23.78 o 
   4   7  14        9.52       21.45      7.83 o 
  -1   8  14       78.25       73.00     10.12 o 
   0   8  14        3.12        0.32      6.91 o 
   1   8  14       92.77       92.20     14.72 o 
   2   8  14     1344.86     1250.85     93.35 o 
   3   8  14      141.35      114.06     16.15 o 
  -3  -7  15       56.30       50.20     23.86 o 
  -2  -7  15      127.06      152.00     33.29 o 
  -1  -7  15      342.63      297.36     32.13 o 
   0  -7  15        7.98        1.20      7.35 o 
   1  -7  15      283.90      264.84     33.03 o 
  -4  -6  15      259.51      267.87     32.60 o 
  -3  -6  15       31.04       39.61     14.03 o 
  -2  -6  15      586.03      583.76     33.92 o 
  -1  -6  15      611.12      634.17     31.17 o 
   0  -6  15        1.08       17.11      6.72 o 
   1  -6  15      226.86      272.83     26.60 o 
   2  -6  15      217.48      233.30     25.28 o 
  -4  -5  15      213.20      216.45     46.58 o 
  -3  -5  15        6.45        1.58     18.48 o 
  -2  -5  15      324.15      319.36     18.66 o 
  -1  -5  15      296.78      319.43     22.68 o 
   0  -5  15      146.15      163.31     18.85 o 
   1  -5  15       40.71       65.55     12.38 o 
   2  -5  15      115.19      102.56     16.30 o 
   3  -5  15       20.03       14.92     10.34 o 
  -5  -4  15      294.61      300.64     28.40 o 
  -4  -4  15      258.68      250.35     18.79 o 
  -3  -4  15      433.87      443.64     44.67 o 
  -2  -4  15      784.50      800.84     30.88 o 
  -1  -4  15      424.30      407.31     21.96 o 
   0  -4  15      122.33      120.02     13.16 o 
   1  -4  15     1684.59     1675.94     56.77 o 
   2  -4  15        2.56        1.56     14.70 o 
   3  -4  15      239.57      245.04     25.48 o 
   4  -4  15      607.70      589.64     36.13 o 
  -5  -3  15      220.31      244.52     30.18 o 
  -4  -3  15      321.39      338.28     33.75 o 
  -3  -3  15      566.13      575.74     28.82 o 
  -2  -3  15      344.57      358.88     19.54 o 
  -1  -3  15       82.82       77.75     11.33 o 
   0  -3  15      387.54      411.76     21.06 o 
   1  -3  15     1077.48     1100.27     42.60 o 
   2  -3  15      442.20      453.05     28.63 o 
   3  -3  15      602.15      564.45     32.80 o 
   4  -3  15      287.40      281.99     25.99 o 
   5  -3  15       30.45       44.11     21.81 o 
  -5  -2  15      289.18      277.16     23.21 o 
  -4  -2  15       48.24       61.22     11.61 o 
  -3  -2  15      441.32      448.33     20.27 o 
  -2  -2  15     1486.32     1434.90     50.25 o 
  -1  -2  15      136.03      132.40     12.69 o 
   0  -2  15     1696.94     1721.13     39.68 o 
   1  -2  15      640.98      651.60     28.41 o 
   2  -2  15        7.50        9.71      6.04 o 
   3  -2  15     1646.01     1591.76     51.46 o 
   4  -2  15      575.84      548.43     30.55 o 
   5  -2  15       90.03      156.93     40.82 o 
  -5  -1  15      480.88      440.73     26.02 o 
  -4  -1  15       25.80       28.58      9.80 o 
  -3  -1  15     1453.32     1467.56     40.91 o 
  -2  -1  15     1098.58     1079.86     51.28 o 
  -1  -1  15      111.03      116.21     11.78 o 
   0  -1  15     1719.58     1634.91     49.31 o 
   1  -1  15      930.73      892.99     30.74 o 
   2  -1  15       19.48       22.41      6.58 o 
   3  -1  15      591.44      604.80     27.91 o 
   4  -1  15       34.83       49.55      9.13 o 
   5  -1  15       70.59       95.16     35.69 o 
  -5   0  15      359.47      366.46     33.71 o 
  -4   0  15        0.24        6.87      4.57 o 
  -3   0  15     1301.58     1260.68     66.10 o 
  -2   0  15     3205.43     3059.69     69.81 o 
  -1   0  15      624.41      572.69     28.19 o 
   0   0  15      918.84      909.68     31.05 o 
   1   0  15      162.95      137.42     12.27 o 
   2   0  15      333.02      364.62     18.35 o 
   3   0  15     2531.74     2507.69     63.29 o 
   4   0  15       65.84       80.38     10.94 o 
   5   0  15      220.69      216.95     23.66 o 
   6   0  15      466.80      411.84     35.32 o 
  -5   1  15       47.18       62.31     12.91 o 
  -4   1  15      180.99      139.91     17.76 o 
  -3   1  15     1041.94     1020.51     34.44 o 
  -2   1  15      329.23      346.42     17.40 o 
  -1   1  15      238.32      203.88     18.91 o 
   0   1  15     1459.38     1449.77     40.50 o 
   1   1  15      305.08      330.33     16.63 o 
   2   1  15       46.09       49.97      8.68 o 
   3   1  15     1376.39     1376.97     40.67 o 
   4   1  15       81.33       80.17     10.26 o 
   5   1  15      585.91      594.10     32.93 o 
   6   1  15      248.33      222.40     22.00 o 
  -5   2  15      152.42      124.06     30.75 o 
  -4   2  15      134.65      124.21     19.23 o 
  -3   2  15      557.86      592.96     27.75 o 
  -2   2  15       39.26       48.63      8.41 o 
  -1   2  15      787.25      851.84     32.05 o 
   0   2  15     1795.52     1685.11     45.65 o 
   1   2  15        0.44        9.45      5.09 o 
   2   2  15     1030.38     1054.56     31.20 o 
   3   2  15     1000.90     1061.14     30.08 o 
   4   2  15       15.73        7.70      5.68 o 
   5   2  15      646.37      642.15     45.26 o 
   6   2  15       87.37       86.60     12.55 o 
  -5   3  15       47.56       58.53     17.03 o 
  -4   3  15      181.01      168.02     16.91 o 
  -3   3  15      697.61      699.40     30.28 o 
  -2   3  15        5.23        7.58      4.49 o 
  -1   3  15      769.82      847.52     29.39 o 
   0   3  15      398.84      375.87     17.05 o 
   1   3  15       46.61       56.42      9.55 o 
   2   3  15     1611.22     1623.30     40.73 o 
   3   3  15      524.30      543.34     20.05 o 
   4   3  15      148.77      144.24     15.97 o 
   5   3  15      674.94      756.52     32.88 o 
   6   3  15      127.30      138.81     18.26 o 
  -4   4  15      317.54      320.97     25.29 o 
  -3   4  15      441.66      431.39     26.46 o 
  -2   4  15       12.03       28.16      8.37 o 
  -1   4  15      872.88      852.61     32.75 o 
   0   4  15       87.75       84.13      9.77 o 
   1   4  15      149.04      141.32     12.55 o 
   2   4  15      605.98      632.54     26.18 o 
   3   4  15      209.72      189.19     21.36 o 
   4   4  15      415.38      421.16     28.11 o 
   5   4  15      478.71      441.44     22.11 o 
   6   4  15       13.39       23.46     30.87 o 
  -4   5  15      242.52      269.60     24.93 o 
  -3   5  15      135.16      130.92     21.29 o 
  -2   5  15       30.65       45.09      9.80 o 
  -1   5  15      839.47      862.24     32.63 o 
   0   5  15      538.20      559.70     21.85 o 
   1   5  15      195.50      183.62     12.64 o 
   2   5  15      362.96      379.18     14.76 o 
   3   5  15       40.40       42.03      8.79 o 
   4   5  15      204.03      200.33     20.85 o 
   5   5  15      112.95       93.35     13.43 o 
  -3   6  15       67.42       58.54     14.73 o 
  -2   6  15      128.08      138.81     15.78 o 
  -1   6  15      379.31      406.42     23.57 o 
   0   6  15       41.37       51.50      8.44 o 
   1   6  15      670.38      698.20     24.04 o 
   2   6  15      523.90      523.81     22.11 o 
   3   6  15       13.13       11.22      7.59 o 
   4   6  15      315.85      329.44     29.13 o 
   5   6  15      120.87      137.44     28.42 o 
  -2   7  15      372.52      358.21     27.22 o 
  -1   7  15      663.93      682.47     30.64 o 
   0   7  15        2.43       -0.90      4.85 o 
   1   7  15       24.57       24.26      7.95 o 
   2   7  15      151.05      137.97     15.27 o 
   3   7  15        2.99       16.67      8.16 o 
   4   7  15      201.18      224.73     19.40 o 
  -1   8  15       61.75       66.25     16.00 o 
   0   8  15      112.65      128.03     25.83 o 
   1   8  15      417.44      391.00     68.68 o 
   2   8  15       11.70        7.39     15.76 o 
   3   8  15       11.85       13.33     16.44 o 
  -2  -7  16      212.57      236.44     46.45 o 
  -1  -7  16       74.07       67.81     15.79 o 
   0  -7  16       34.04       53.02     12.78 o 
   1  -7  16      286.80      216.70     24.09 o 
  -3  -6  16       79.08       62.98     16.55 o 
  -2  -6  16      551.16      480.22     48.43 o 
  -1  -6  16      146.66      169.91     17.48 o 
   0  -6  16      272.83      303.86     47.95 o 
   1  -6  16      317.71      351.38     30.20 o 
   2  -6  16        0.22       -8.63      8.63 o 
  -4  -5  16       17.96       30.48     10.86 o 
  -3  -5  16      299.00      282.60     34.60 o 
  -2  -5  16      253.35      241.08     31.76 o 
  -1  -5  16        0.10       -1.15      5.29 o 
   0  -5  16      640.46      645.92     33.12 o 
   1  -5  16      897.64      794.00     38.60 o 
   2  -5  16       80.05       80.00     14.56 o 
   3  -5  16      258.90      190.98     24.01 o 
  -5  -4  16      272.97      238.86     28.78 o 
  -4  -4  16      247.74      200.15     18.73 o 
  -3  -4  16     1132.41     1147.98    118.27 o 
  -2  -4  16      337.34      347.12     20.23 o 
  -1  -4  16       79.89       85.11     11.77 o 
   0  -4  16      635.31      622.35     30.86 o 
   1  -4  16      248.72      296.16     25.26 o 
   2  -4  16       95.93      116.65     17.46 o 
   3  -4  16      721.86      729.46     39.28 o 
   4  -4  16      143.07      123.35     17.57 o 
  -5  -3  16      112.48       86.33     15.83 o 
  -4  -3  16        7.73       13.36      6.41 o 
  -3  -3  16      373.46      391.82     24.07 o 
  -2  -3  16      116.88      121.93     13.65 o 
  -1  -3  16      195.52      165.96     16.15 o 
   0  -3  16      722.81      754.02     28.91 o 
   1  -3  16       32.33       25.54      6.22 o 
   2  -3  16      112.69      125.87     17.34 o 
   3  -3  16      863.49      820.15     39.24 o 
   4  -3  16       10.76       16.49      6.65 o 
   5  -3  16      411.11      385.83     44.57 o 
  -5  -2  16       98.82       89.17     12.91 o 
  -4  -2  16       92.01       83.54     12.67 o 
  -3  -2  16      270.56      269.20     16.80 o 
  -2  -2  16        2.22        8.49      6.78 o 
  -1  -2  16      354.48      375.31     19.56 o 
   0  -2  16     1782.95     1824.71     42.36 o 
   1  -2  16        1.03        6.53      5.69 o 
   2  -2  16     6859.39     6886.21    134.90 o 
   3  -2  16     1642.76     1663.79     63.40 o 
   4  -2  16       13.41       19.94      7.35 o 
   5  -2  16      551.09      610.93     45.10 o 
  -5  -1  16       72.23       53.01     13.23 o 
  -4  -1  16      144.15      166.17     24.26 o 
  -3  -1  16       24.58       33.69      6.85 o 
  -2  -1  16      353.50      369.55     22.83 o 
  -1  -1  16      145.45      154.46     13.80 o 
   0  -1  16      987.60      995.16     31.23 o 
   1  -1  16        4.76       11.37      5.42 o 
   2  -1  16      342.17      356.35     20.00 o 
   3  -1  16      426.34      436.85     24.34 o 
   4  -1  16      294.73      313.04     21.93 o 
   5  -1  16      361.16      386.10     36.11 o 
  -5   0  16       14.50       19.15     10.73 o 
  -4   0  16      169.84      192.55     16.46 o 
  -3   0  16      610.51      651.07     26.49 o 
  -2   0  16      999.25      991.69     38.63 o 
  -1   0  16     2705.82     2556.30     66.74 o 
   0   0  16      556.00      546.03     22.67 o 
   1   0  16      606.72      592.00     23.17 o 
   2   0  16     1303.30     1337.18     37.40 o 
   3   0  16       65.36       71.69     10.65 o 
   4   0  16      398.29      396.50     22.84 o 
   5   0  16      463.97      456.39     32.79 o 
  -5   1  16       22.14        3.25      8.73 o 
  -4   1  16      771.39      700.32     58.38 o 
  -3   1  16      386.29      355.51     21.51 o 
  -2   1  16        1.34       10.65      4.65 o 
  -1   1  16     1043.66      955.24     38.71 o 
   0   1  16      523.59      536.18     22.96 o 
   1   1  16      541.27      516.19     26.42 o 
   2   1  16      387.82      366.13     18.83 o 
   3   1  16       57.69       46.51      8.24 o 
   4   1  16       66.05       73.54      9.70 o 
   5   1  16      566.82      592.64     53.00 o 
   6   1  16       41.57       53.59      9.79 o 
  -5   2  16       18.65       21.60     13.69 o 
  -4   2  16      440.56      411.28     24.33 o 
  -3   2  16       79.07       50.71     10.49 o 
  -2   2  16      121.25      101.25     11.12 o 
  -1   2  16     1068.70     1041.19     43.05 o 
   0   2  16      269.91      288.35     18.19 o 
   1   2  16      523.18      528.36     38.13 o 
   2   2  16     1034.25     1030.63     31.74 o 
   3   2  16        9.01        7.91      7.33 o 
   4   2  16      716.51      622.44     27.09 o 
   5   2  16      482.77      483.54     28.67 o 
   6   2  16        7.04       -6.28      6.28 o 
  -4   3  16      253.48      241.77     20.57 o 
  -3   3  16       69.17       67.40     11.95 o 
  -2   3  16      412.35      187.94     41.82 o 
  -1   3  16      467.06      411.88     19.38 o 
   0   3  16        6.94        8.72      4.68 o 
   1   3  16      946.51      951.68     35.62 o 
   2   3  16     1385.56     1410.45     44.22 o 
   3   3  16        0.17        3.37      3.34 o 
   4   3  16      598.07      700.04     30.35 o 
   5   3  16      225.14      231.35     26.94 o 
   6   3  16       10.57        8.85      8.22 o 
  -4   4  16      339.92      317.31     26.25 o 
  -3   4  16        3.59        4.47      8.86 o 
  -2   4  16      279.04      290.40     21.92 o 
  -1   4  16      599.29      615.23     24.18 o 
   0   4  16       73.21       71.07      9.11 o 
   1   4  16     1102.65     1113.42     43.34 o 
   2   4  16      224.33      240.99     17.93 o 
   3   4  16      134.70      161.77     22.94 o 
   4   4  16      789.42      872.66     43.25 o 
   5   4  16      220.04      243.27     21.64 o 
  -3   5  16       25.07       51.02      9.82 o 
  -2   5  16      344.13      373.36     25.56 o 
  -1   5  16      308.77      324.37     22.33 o 
   0   5  16        1.65        4.78      5.04 o 
   1   5  16      687.41      699.59     26.05 o 
   2   5  16       87.84       97.11     11.28 o 
   3   5  16      297.26      286.07     17.56 o 
   4   5  16      367.04      328.07     25.20 o 
   5   5  16      361.10      419.60     28.18 o 
  -3   6  16       91.08       81.57     18.24 o 
  -2   6  16      346.06      356.19     25.72 o 
  -1   6  16       58.25       48.07      9.11 o 
   0   6  16      618.37      571.49     25.33 o 
   1   6  16      731.37      733.86     26.88 o 
   2   6  16       93.15      100.24     10.31 o 
   3   6  16      350.08      314.73     25.99 o 
   4   6  16      286.28      298.10     23.56 o 
   5   6  16       62.31       84.87     24.59 o 
  -2   7  16      325.09      322.70     26.79 o 
  -1   7  16      154.13      122.18     14.16 o 
   0   7  16      185.76      180.10     15.94 o 
   1   7  16     1171.22     1176.49     63.18 o 
   2   7  16       13.32       21.15      8.88 o 
   3   7  16      224.35      214.17     24.12 o 
   4   7  16      205.47      191.02     21.78 o 
   0   8  16      370.84      359.62     29.28 o 
   1   8  16      126.43      122.07     19.73 o 
   2   8  16      117.55       49.99     16.26 o 
   3   8  16      183.21      167.52     24.08 o 
  -2  -7  17       98.12       97.75     36.46 o 
  -1  -7  17      248.74      227.60     29.81 o 
   0  -7  17      177.88      178.27     28.16 o 
  -3  -6  17      259.64      256.03     40.38 o 
  -2  -6  17      153.50      122.91     28.84 o 
  -1  -6  17       52.28       45.88      8.65 o 
   0  -6  17      491.90      542.90     31.24 o 
   1  -6  17       23.27       24.17      8.02 o 
   2  -6  17      179.17      222.67     26.28 o 
  -4  -5  17       47.78       40.98     13.14 o 
  -3  -5  17      517.41      515.42     43.16 o 
  -2  -5  17       21.91       41.38      9.32 o 
  -1  -5  17      323.34      356.00     25.90 o 
   0  -5  17      530.35      475.18     29.25 o 
   1  -5  17        6.04       13.50      7.99 o 
   2  -5  17      482.10      467.93     34.85 o 
   3  -5  17      207.34      229.20     25.88 o 
  -4  -4  17      113.16       86.10     11.63 o 
  -3  -4  17      842.20      900.06     87.60 o 
  -2  -4  17        4.15       15.12      8.43 o 
  -1  -4  17     1079.08     1095.81     40.31 o 
   0  -4  17      548.15      504.98     27.50 o 
   1  -4  17        0.34       10.46      6.81 o 
   2  -4  17      307.00      317.41     27.89 o 
   3  -4  17      359.25      427.78     52.61 o 
   4  -4  17       28.75       32.72     19.66 o 
  -5  -3  17        0.01        3.97      8.52 o 
  -4  -3  17      442.67      447.28     25.06 o 
  -3  -3  17      496.50      456.08     33.79 o 
  -2  -3  17       28.62       33.51      7.88 o 
  -1  -3  17      797.83      763.56     42.76 o 
   0  -3  17      255.56      293.13     20.26 o 
   1  -3  17      110.95       65.40     10.32 o 
   2  -3  17      325.31      333.51     26.89 o 
   3  -3  17      178.32      194.49     21.57 o 
   4  -3  17      120.17      144.97     19.05 o 
  -5  -2  17       22.29       25.10      6.76 o 
  -4  -2  17     1403.42     1416.44     49.91 o 
  -3  -2  17       15.26       17.94     12.60 o 
  -2  -2  17      800.72      799.59     50.97 o 
  -1  -2  17     1117.34     1130.23     35.23 o 
   0  -2  17      435.44      433.76     19.51 o 
   1  -2  17      625.51      614.34     33.37 o 
   2  -2  17      610.61      590.68     36.92 o 
   3  -2  17      314.90      344.44     24.99 o 
   4  -2  17      209.58      203.53     21.89 o 
   5  -2  17      475.28      532.06     47.07 o 
  -5  -1  17       63.53       54.30     21.34 o 
  -4  -1  17      453.81      461.50     27.09 o 
  -3  -1  17     2379.53     2293.98     86.30 o 
  -2  -1  17        5.82        3.79      5.22 o 
  -1  -1  17      429.31      453.07     21.16 o 
   0  -1  17       27.22       16.96      5.23 o 
   1  -1  17      330.47      326.94     18.99 o 
   2  -1  17     2389.34     2309.82     50.28 o 
   3  -1  17       32.26       18.83      7.35 o 
   4  -1  17      941.99      870.82     38.65 o 
   5  -1  17      213.14      240.75     30.83 o 
  -5   0  17      163.14      161.93     42.11 o 
  -4   0  17      311.92      332.28     23.48 o 
  -3   0  17       13.23       18.23      5.14 o 
  -2   0  17      939.33      876.94     42.81 o 
  -1   0  17     2115.74     2092.62     54.46 o 
   0   0  17        0.77       -0.28      3.91 o 
   1   0  17     1932.58     1928.85     47.97 o 
   2   0  17     2813.42     2775.84     94.52 o 
   3   0  17      271.34      258.90     17.76 o 
   4   0  17     1299.77     1260.89     43.16 o 
   5   0  17      188.88      164.14     21.03 o 
  -5   1  17      189.74      188.32     23.41 o 
  -4   1  17      762.05      689.16     32.59 o 
  -3   1  17       80.74       73.85     10.43 o 
  -2   1  17      593.74      583.77     23.81 o 
  -1   1  17      947.44      871.50     31.19 o 
   0   1  17        4.81        8.31      5.71 o 
   1   1  17     1712.11     1686.27     43.57 o 
   2   1  17      419.36      400.83     20.05 o 
   3   1  17      285.26      253.99     18.83 o 
   4   1  17      148.91      166.50     15.30 o 
   5   1  17       51.45       51.92     10.57 o 
   6   1  17       35.03       37.45     28.63 o 
  -5   2  17      240.08      202.14     33.81 o 
  -4   2  17      289.47      312.69     23.84 o 
  -3   2  17      131.16      135.38     17.14 o 
  -2   2  17     3275.48     3356.06     81.92 o 
  -1   2  17      199.19      186.00     14.04 o 
   0   2  17      308.02      320.68     25.21 o 
   1   2  17      685.16      712.03     29.12 o 
   2   2  17      185.00      169.93     14.40 o 
   3   2  17     1144.46     1179.45     35.29 o 
   4   2  17      700.70      691.79     29.58 o 
   5   2  17       18.29       21.79      8.08 o 
   6   2  17      176.56      195.05     26.99 o 
  -4   3  17       50.15       44.21     11.31 o 
  -3   3  17      224.64      210.60     21.38 o 
  -2   3  17      697.71      708.01     49.37 o 
  -1   3  17      234.54      262.12     17.87 o 
   0   3  17      640.55      620.54     28.36 o 
   1   3  17     1009.34     1018.02     49.40 o 
   2   3  17      304.95      314.29     19.72 o 
   3   3  17      269.62      253.17     16.94 o 
   4   3  17      621.22      666.55     30.57 o 
   5   3  17        1.28       10.68      6.42 o 
   6   3  17      241.22      156.45     50.13 o 
  -4   4  17       68.72       69.38     11.95 o 
  -3   4  17      246.90      217.99     20.26 o 
  -2   4  17      349.02      348.97     24.02 o 
  -1   4  17        2.77       11.49     10.20 o 
   0   4  17      684.57      732.69     27.85 o 
   1   4  17      861.45      867.04     29.69 o 
   2   4  17       11.99       15.88      7.03 o 
   3   4  17      836.64      874.81     45.00 o 
   4   4  17      374.76      398.82     29.80 o 
   5   4  17       22.01       26.85      9.63 o 
  -3   5  17      262.98      254.08     22.95 o 
  -2   5  17      331.09      352.32     25.40 o 
  -1   5  17       19.20       27.73      8.33 o 
   0   5  17      244.25      271.77     17.44 o 
   1   5  17      259.39      282.20     22.60 o 
   2   5  17       52.69       38.64      6.74 o 
   3   5  17      852.76      838.21     43.13 o 
   4   5  17      146.47      141.26     18.99 o 
   5   5  17      191.43      207.55     23.14 o 
  -3   6  17      327.69      303.61     28.20 o 
  -2   6  17      192.88      236.61     21.99 o 
  -1   6  17       66.83       64.57     10.77 o 
   0   6  17      105.07      137.05     16.46 o 
   1   6  17       60.62       51.32      7.81 o 
   2   6  17       60.96       65.02     12.13 o 
   3   6  17      446.77      451.05     31.71 o 
   4   6  17       23.22       26.28      8.31 o 
   5   6  17      173.83      165.15     33.67 o 
  -2   7  17       68.16       65.29     13.95 o 
  -1   7  17       16.27       18.29      7.40 o 
   0   7  17      488.41      476.57     24.78 o 
   1   7  17      192.99      208.87     19.80 o 
   2   7  17       57.77       66.41      9.86 o 
   3   7  17      230.44      199.88     23.70 o 
   4   7  17       18.61       17.20      8.19 o 
   0   8  17      313.43      311.66     30.39 o 
   1   8  17        0.21       -3.54      8.54 o 
   2   8  17      296.60      339.20     47.48 o 
   3   8  17      169.62      137.63     43.56 o 
  -3  -6  18      129.07      126.87     32.30 o 
  -2  -6  18        5.87       -1.16     11.47 o 
  -1  -6  18      333.95      397.08     36.76 o 
   0  -6  18      110.10      119.30     15.39 o 
   1  -6  18      155.70      159.00     20.74 o 
   2  -6  18      380.91      378.17     36.68 o 
  -4  -5  18      165.41      189.66     65.00 o 
  -3  -5  18      138.16      131.08     23.57 o 
  -2  -5  18       62.82       68.29     13.37 o 
  -1  -5  18      536.68      549.61     29.51 o 
   0  -5  18       56.13       46.83     11.35 o 
   1  -5  18      267.81      282.65     26.66 o 
   2  -5  18      472.11      461.10     35.35 o 
   3  -5  18        0.62        9.12      9.59 o 
  -4  -4  18      205.13      190.61     20.19 o 
  -3  -4  18      116.76      153.69     65.13 o 
  -2  -4  18      150.29      149.95     14.68 o 
  -1  -4  18     1208.76     1220.82     43.68 o 
   0  -4  18        3.75       14.26      7.31 o 
   1  -4  18      494.66      457.43     32.35 o 
   2  -4  18      229.69      214.58     23.81 o 
   3  -4  18        1.16        4.09      6.34 o 
   4  -4  18      260.65      206.63     24.90 o 
  -5  -3  18       35.25       36.61     16.59 o 
  -4  -3  18      433.92      447.57     46.61 o 
  -3  -3  18        9.88       20.73     12.63 o 
  -2  -3  18      361.35      375.34     23.36 o 
  -1  -3  18      479.19      524.26     26.26 o 
   0  -3  18       23.73       27.93      9.50 o 
   1  -3  18     2281.87     2189.72     68.16 o 
   2  -3  18      162.34      176.01     20.97 o 
   3  -3  18      143.84      171.32     20.83 o 
   4  -3  18      292.64      228.39     24.53 o 
  -5  -2  18      234.64      193.43     22.17 o 
  -4  -2  18        6.91       15.98      8.16 o 
  -3  -2  18      202.70      161.27     19.33 o 
  -2  -2  18     1626.74     1610.90     57.79 o 
  -1  -2  18      530.82      534.00     24.03 o 
   0  -2  18      120.57      109.52     11.78 o 
   1  -2  18      327.92      332.95     22.05 o 
   2  -2  18      229.39      242.48     21.40 o 
   3  -2  18      101.67      124.24     16.95 o 
   4  -2  18      443.91      445.88     29.39 o 
   5  -2  18       59.58       22.95     16.94 o 
  -5  -1  18      266.73      238.21     26.73 o 
  -4  -1  18      238.50      228.57     21.87 o 
  -3  -1  18        7.43       17.49      5.78 o 
  -2  -1  18      209.17      199.63     19.65 o 
  -1  -1  18       61.55       75.83     10.53 o 
   0  -1  18      493.34      493.97     21.94 o 
   1  -1  18       77.41       84.69     10.55 o 
   2  -1  18      208.07      209.22     15.42 o 
   3  -1  18      186.81      175.78     18.49 o 
   4  -1  18      749.29      761.15     54.73 o 
   5  -1  18        0.19        6.09     12.51 o 
  -5   0  18      362.38      371.06     36.43 o 
  -4   0  18      133.10      101.51     13.68 o 
  -3   0  18      350.38      335.15     22.96 o 
  -2   0  18      288.11      286.15     21.09 o 
  -1   0  18      162.73      176.77     16.22 o 
   0   0  18      503.88      514.72     23.16 o 
   1   0  18     1196.38     1247.11     37.22 o 
   2   0  18     2591.29     2604.70     68.39 o 
   3   0  18     1652.87     1619.55     44.63 o 
   4   0  18     1077.37     1097.93     40.30 o 
   5   0  18        3.49       11.11      8.64 o 
  -5   1  18      196.70      204.58     24.17 o 
  -4   1  18      159.73      151.80     17.17 o 
  -3   1  18      190.73      147.56     15.55 o 
  -2   1  18     1009.30     1000.47     31.79 o 
  -1   1  18      122.97      137.64     13.50 o 
   0   1  18      440.35      437.87     23.13 o 
   1   1  18      922.08      959.98     31.31 o 
   2   1  18      204.80      199.24     16.55 o 
   3   1  18      863.60      902.42     34.08 o 
   4   1  18       25.03       34.76     10.34 o 
   5   1  18      211.34      209.77     23.52 o 
  -4   2  18        9.51       13.84     18.57 o 
  -3   2  18      411.34      422.71     27.34 o 
  -2   2  18      221.60      234.80     18.96 o 
  -1   2  18      170.96      183.31     14.59 o 
   0   2  18     1563.18     1556.18     45.36 o 
   1   2  18       89.09      104.88     13.40 o 
   2   2  18      328.60      369.15     19.36 o 
   3   2  18      825.99      808.30     29.01 o 
   4   2  18      112.65      109.50     16.74 o 
   5   2  18      202.02      216.49     22.02 o 
  -4   3  18       52.56       40.24      8.51 o 
  -3   3  18      657.96      661.78     34.35 o 
  -2   3  18      452.45      461.99     27.82 o 
  -1   3  18       34.35       28.38      7.31 o 
   0   3  18     1203.65     1176.28     45.41 o 
   1   3  18      171.54      180.01     17.83 o 
   2   3  18       86.38       78.56     11.60 o 
   3   3  18       12.76        7.99      5.14 o 
   4   3  18      101.08       94.85     15.29 o 
   5   3  18      160.37      150.26     16.93 o 
  -4   4  18       34.58       39.83     21.62 o 
  -3   4  18      403.39      420.67     26.96 o 
  -2   4  18      192.05      175.19     20.42 o 
  -1   4  18      462.34      487.21     27.29 o 
   0   4  18      764.78      765.35     29.33 o 
   1   4  18       61.55       68.69     11.93 o 
   2   4  18      412.77      407.37     22.69 o 
   3   4  18      651.18      649.92     39.25 o 
   4   4  18        0.68       14.44      8.88 o 
   5   4  18      256.98      261.90     26.50 o 
  -3   5  18      243.86      232.38     29.10 o 
  -2   5  18       36.62       21.59      9.51 o 
  -1   5  18      408.09      417.42     24.81 o 
   0   5  18      374.20      407.29     22.67 o 
   1   5  18       25.47       25.66      6.46 o 
   2   5  18      459.17      490.48     21.41 o 
   3   5  18      499.26      442.51     35.27 o 
   4   5  18        3.97        8.53      8.01 o 
   5   5  18      342.17      321.89     36.12 o 
  -2   6  18        1.83        1.88      6.99 o 
  -1   6  18      311.88      329.51     24.08 o 
   0   6  18      219.68      222.50     18.39 o 
   1   6  18      171.34      144.30     12.20 o 
   2   6  18      396.81      389.15     23.00 o 
   3   6  18      101.74       84.46     15.68 o 
   4   6  18      140.92      116.91     16.67 o 
  -1   7  18      180.83      177.43     17.18 o 
   0   7  18      171.92      168.64     15.21 o 
   1   7  18       17.77       18.20      7.26 o 
   2   7  18      184.36      168.69     16.89 o 
   3   7  18       16.10       18.96      9.34 o 
   4   7  18       88.67       56.40     10.84 o 
   1   8  18      171.70      128.99     36.54 o 
   2   8  18      279.49      308.31     48.40 o 
  -2  -6  19      181.09      155.67     37.10 o 
  -1  -6  19       29.79       43.39     12.34 o 
   0  -6  19       62.31       85.08     14.21 o 
   1  -6  19      472.92      476.09     36.58 o 
  -3  -5  19       20.96       32.97     15.78 o 
  -2  -5  19      246.59      250.34     45.77 o 
  -1  -5  19       28.66       27.92      7.20 o 
   0  -5  19      100.41       73.74     24.04 o 
   1  -5  19      413.46      430.04     33.19 o 
   2  -5  19       79.92       59.59     11.50 o 
   3  -5  19      216.21      188.49     25.19 o 
  -4  -4  19      111.39       88.44     24.67 o 
  -3  -4  19       89.32       59.70     17.56 o 
  -2  -4  19      338.36      339.56     22.57 o 
  -1  -4  19      249.94      246.82     23.50 o 
   0  -4  19       44.06       67.29     12.41 o 
   1  -4  19      613.46      661.32     35.56 o 
   2  -4  19        6.07       15.12      7.14 o 
   3  -4  19      334.53      321.27     30.03 o 
  -4  -3  19       79.02       57.79     14.13 o 
  -3  -3  19      237.83      282.99     45.32 o 
  -2  -3  19      496.98      505.79     25.48 o 
  -1  -3  19        2.06       14.22      6.38 o 
   0  -3  19      591.42      554.64     30.61 o 
   1  -3  19      977.63      963.90     42.28 o 
   2  -3  19        5.37       14.52      8.02 o 
   3  -3  19      793.17      741.56     38.82 o 
   4  -3  19      132.26      131.55     18.46 o 
  -5  -2  19      251.54      187.44     39.68 o 
  -4  -2  19       57.62       54.97     14.08 o 
  -3  -2  19      590.55      635.82     31.71 o 
  -2  -2  19     1262.54     1322.73     52.41 o 
  -1  -2  19        2.38       -1.36      5.37 o 
   0  -2  19     1388.16     1320.51     36.85 o 
   1  -2  19      485.65      426.47     22.92 o 
   2  -2  19        5.75       -4.98      9.41 o 
   3  -2  19      563.59      558.78     32.18 o 
   4  -2  19      169.12      166.56     20.90 o 
  -5  -1  19      173.49      145.09     21.76 o 
  -4  -1  19       17.17       67.99     18.92 o 
  -3  -1  19      878.22      843.36     34.86 o 
  -2  -1  19      195.31      183.07     18.90 o 
  -1  -1  19      193.24      203.08     18.05 o 
   0  -1  19     1249.37     1246.53     38.23 o 
   1  -1  19     2637.16     2580.84     62.02 o 
   2  -1  19      128.58      164.25     15.85 o 
   3  -1  19      372.34      379.14     26.77 o 
   4  -1  19       94.13       82.27     12.56 o 
   5  -1  19      167.34      173.46     28.89 o 
  -5   0  19      165.40      142.52     23.96 o 
  -4   0  19      894.75      846.10     46.59 o 
  -3   0  19      600.71      588.57     26.49 o 
  -2   0  19        5.31       16.35      6.90 o 
  -1   0  19      588.62      597.31     26.93 o 
   0   0  19      963.25     1039.16     35.08 o 
   1   0  19       30.23       39.80      7.60 o 
   2   0  19      180.23      155.62     15.64 o 
   3   0  19     1565.54     1602.67     66.55 o 
   4   0  19      232.30      234.36     23.07 o 
   5   0  19      146.80      161.97     67.12 o 
  -4   1  19       83.28       81.41     16.46 o 
  -3   1  19     1791.37     1761.80     57.81 o 
  -2   1  19      412.54      392.52     23.25 o 
  -1   1  19       95.30       55.43     12.37 o 
   0   1  19      458.77      450.48     24.27 o 
   1   1  19       52.14       58.90     10.41 o 
   2   1  19      858.55      870.43     31.78 o 
   3   1  19      992.76     1035.08     37.59 o 
   4   1  19       95.71      103.34     19.73 o 
   5   1  19      708.51      702.76     39.69 o 
  -4   2  19      193.86      216.75     20.80 o 
  -3   2  19      119.81      144.10     18.18 o 
  -2   2  19       18.48        3.60      9.00 o 
  -1   2  19      852.36      824.56     36.19 o 
   0   2  19     1373.73     1440.06     53.48 o 
   1   2  19      151.31      160.99     16.24 o 
   2   2  19     3914.79     3907.71     83.33 o 
   3   2  19      332.89      358.84     20.11 o 
   4   2  19      168.51      182.39     21.25 o 
   5   2  19      552.67      579.71     58.63 o 
  -4   3  19      346.18      342.75     24.87 o 
  -3   3  19      192.80      178.27     19.08 o 
  -2   3  19        5.25       -2.22      5.85 o 
  -1   3  19      507.12      534.08     26.21 o 
   0   3  19      636.04      609.06     27.20 o 
   1   3  19       81.78       74.34     14.57 o 
   2   3  19      798.35      807.83     33.89 o 
   3   3  19      462.92      404.58     22.67 o 
   4   3  19       75.36       72.44     12.65 o 
   5   3  19      154.56      155.26     16.31 o 
  -4   4  19      210.73      165.42     24.31 o 
  -3   4  19      117.53      103.01     15.60 o 
  -2   4  19      699.98      613.34     33.03 o 
  -1   4  19      862.86      909.55     50.54 o 
   0   4  19      136.01      137.91     16.94 o 
   1   4  19      203.90      197.33     23.93 o 
   2   4  19      644.62      679.63     35.75 o 
   3   4  19        4.90        4.12     11.03 o 
   4   4  19      320.69      333.97     31.29 o 
   5   4  19      215.26      194.11     43.95 o 
  -3   5  19       12.26       35.27     12.37 o 
  -2   5  19       85.85      123.71     15.01 o 
  -1   5  19      538.07      552.08     26.90 o 
   0   5  19       53.49       68.50     11.97 o 
   1   5  19      467.94      452.69     28.80 o 
   2   5  19      542.61      588.32     23.69 o 
   3   5  19       31.78       39.35     11.20 o 
   4   5  19      134.38       99.95     16.58 o 
   5   5  19      192.78      162.09     30.54 o 
  -2   6  19      134.52       96.70     19.12 o 
  -1   6  19      217.48      225.55     20.00 o 
   0   6  19        1.07       -8.73      8.73 o 
   1   6  19      533.87      523.31     21.53 o 
   2   6  19      347.11      340.82     22.71 o 
   3   6  19       45.21       42.96     11.60 o 
   4   6  19      123.13       64.81     18.08 o 
  -1   7  19      292.87      226.77     34.26 o 
   0   7  19        1.93        7.03     13.74 o 
   1   7  19      155.05      123.62     15.76 o 
   2   7  19       82.50       85.45     11.58 o 
   3   7  19       94.57       56.90     11.75 o 
  -2  -6  20      697.16      788.24     77.02 o 
  -1  -6  20       26.28       26.32     14.42 o 
   0  -6  20      415.87      415.46     30.51 o 
   1  -6  20      293.41      341.83     46.86 o 
  -3  -5  20      191.16      186.59     35.83 o 
  -2  -5  20      203.62      224.95     27.09 o 
  -1  -5  20       16.90       18.74      7.03 o 
   0  -5  20      509.95      432.15     34.48 o 
   1  -5  20      125.25      141.22     18.52 o 
   2  -5  20       76.77       95.03     16.44 o 
  -4  -4  20        0.32      -14.37     14.37 o 
  -3  -4  20      363.23      362.74     46.67 o 
  -2  -4  20      157.81      158.48     16.80 o 
  -1  -4  20       84.10      124.25     15.41 o 
   0  -4  20      308.33      346.12     28.09 o 
   1  -4  20       97.70      103.34     16.75 o 
   2  -4  20      193.35      192.75     23.00 o 
   3  -4  20      434.80      503.84     36.98 o 
  -4  -3  20       57.02       54.22     16.59 o 
  -3  -3  20      361.72      345.42     39.12 o 
  -2  -3  20      167.79      163.77     30.40 o 
  -1  -3  20      319.92      358.08     26.92 o 
   0  -3  20      534.97      483.68     29.56 o 
   1  -3  20       18.23       34.51     10.34 o 
   2  -3  20      316.31      348.28     29.18 o 
   3  -3  20      647.81      630.61     44.29 o 
   4  -3  20        9.42        4.26      9.39 o 
  -4  -2  20       35.31       56.40     12.59 o 
  -3  -2  20      426.08      409.16     30.17 o 
  -2  -2  20      272.01      250.84     24.61 o 
  -1  -2  20      420.78      460.78     26.83 o 
   0  -2  20      423.99      493.61     32.36 o 
   1  -2  20        0.11        7.48      7.66 o 
   2  -2  20      348.94      361.96     28.40 o 
   3  -2  20      276.36      312.57     27.65 o 
   4  -2  20       10.49       23.93      6.68 o 
  -4  -1  20      237.09      219.92     25.72 o 
  -3  -1  20      677.20      639.69     29.31 o 
  -2  -1  20        0.42        2.41      5.83 o 
  -1  -1  20      692.08      729.84     30.28 o 
   0  -1  20      682.78      690.18     27.49 o 
   1  -1  20      786.25      792.91     30.25 o 
   2  -1  20      891.69      848.95     32.05 o 
   3  -1  20       44.56       38.19      9.04 o 
   4  -1  20      172.88      155.10     19.32 o 
   5  -1  20      321.72      346.59     42.08 o 
  -4   0  20        6.74       16.09      9.60 o 
  -3   0  20      254.91      255.71     22.21 o 
  -2   0  20      377.61      379.20     44.99 o 
  -1   0  20     1886.62     1885.42     60.58 o 
   0   0  20      277.61      312.93     19.92 o 
   1   0  20        3.22        2.42      5.51 o 
   2   0  20      390.41      387.06     22.82 o 
   3   0  20      335.42      368.69     21.63 o 
   4   0  20       41.95       21.51     11.05 o 
   5   0  20      137.62      164.06     25.84 o 
  -4   1  20      513.08      557.19     37.54 o 
  -3   1  20      316.01      301.48     25.15 o 
  -2   1  20        5.95        3.12      7.92 o 
  -1   1  20      271.20      280.15     22.23 o 
   0   1  20        5.39       12.03      5.60 o 
   1   1  20       16.46       13.24      5.93 o 
   2   1  20      569.95      577.98     25.73 o 
   3   1  20      139.89      150.58     15.27 o 
   4   1  20      392.03      393.50     32.18 o 
   5   1  20      568.11      609.23     37.46 o 
  -4   2  20      634.16      651.01     35.30 o 
  -3   2  20        3.74        4.37      9.63 o 
  -2   2  20      312.50      338.97     26.25 o 
  -1   2  20      576.71      537.42     25.44 o 
   0   2  20      152.54      158.95     15.54 o 
   1   2  20      551.38      584.14     29.50 o 
   2   2  20       10.02       17.38      5.56 o 
   3   2  20       48.42       52.62      8.56 o 
   4   2  20      873.74      887.70     42.73 o 
   5   2  20      405.02      373.99     33.32 o 
  -4   3  20      348.57      337.97     26.88 o 
  -3   3  20      944.07      869.51     61.99 o 
  -2   3  20      252.58      252.57     23.64 o 
  -1   3  20      522.35      558.99     38.93 o 
   0   3  20       11.68       21.85      7.89 o 
   1   3  20      370.70      414.70     36.92 o 
   2   3  20     1299.53     1328.85     46.95 o 
   3   3  20       46.03       50.51      8.46 o 
   4   3  20      411.74      383.05     24.73 o 
   5   3  20        4.66       12.39      8.91 o 
  -3   4  20        9.35        3.51      6.62 o 
  -2   4  20      300.55      351.64     28.74 o 
  -1   4  20      373.99      376.32     27.60 o 
   0   4  20      132.21      163.00     15.89 o 
   1   4  20      580.10      506.63     27.70 o 
   2   4  20      131.70      124.37     14.52 o 
   3   4  20      259.09      269.00     29.51 o 
   4   4  20      554.08      645.25     40.54 o 
   5   4  20       17.38       37.82     10.43 o 
  -3   5  20       92.93       83.82     13.63 o 
  -2   5  20      452.64      471.29     28.89 o 
  -1   5  20      210.50      224.12     21.68 o 
   0   5  20      111.73      138.88     16.92 o 
   1   5  20      622.79      652.42     28.45 o 
   2   5  20      130.80      121.16     12.66 o 
   3   5  20        5.21        9.42      8.78 o 
   4   5  20      164.74      182.07     24.11 o 
   5   5  20        6.28       -7.52      7.52 o 
  -2   6  20      415.99      442.30     29.18 o 
  -1   6  20        0.98       18.71      7.07 o 
   0   6  20      234.98      246.81     21.68 o 
   1   6  20      370.35      360.10     26.90 o 
   2   6  20       26.75       12.16      9.68 o 
   3   6  20      331.61      272.04     28.52 o 
   4   6  20      298.26      279.19     28.23 o 
  -1   7  20       12.56       18.50      7.94 o 
   0   7  20      269.29      245.12     19.68 o 
   1   7  20      101.48      130.05     19.34 o 
   2   7  20       11.84        2.64      8.67 o 
   3   7  20      278.09      243.24     30.72 o 
  -1  -6  21      144.85       99.34     18.45 o 
   0  -6  21      409.51      405.69     60.90 o 
  -3  -5  21      134.38      178.90     44.41 o 
  -2  -5  21        9.27       16.79     13.64 o 
  -1  -5  21      327.36      318.26     24.03 o 
   0  -5  21      435.76      420.51     32.30 o 
   1  -5  21        5.70        5.49      7.32 o 
   2  -5  21      482.40      473.45     38.05 o 
  -3  -4  21      196.62      244.91     41.44 o 
  -2  -4  21        1.30        1.77      8.41 o 
  -1  -4  21      312.25      331.53     43.65 o 
   0  -4  21      107.45      119.65     17.07 o 
   1  -4  21       99.16      103.20     16.16 o 
   2  -4  21      565.45      604.49     36.69 o 
   3  -4  21      105.80      118.57     20.31 o 
  -4  -3  21      322.89      300.21     29.88 o 
  -3  -3  21       80.38      114.62     26.69 o 
  -2  -3  21       21.61       45.86      8.64 o 
  -1  -3  21      411.13      372.29     27.86 o 
   0  -3  21      152.67      142.83     18.73 o 
   1  -3  21      324.85      350.45     28.90 o 
   2  -3  21      541.71      549.39     57.57 o 
   3  -3  21       61.82       41.61     11.08 o 
   4  -3  21      310.48      327.37     30.48 o 
  -4  -2  21      331.08      344.45     31.99 o 
  -3  -2  21       48.72       36.25      8.66 o 
  -2  -2  21       55.49       40.64      9.92 o 
  -1  -2  21      497.26      498.55     28.39 o 
   0  -2  21      675.93      590.92     27.60 o 
   1  -2  21      276.66      310.36     26.72 o 
   2  -2  21      536.28      555.68     32.58 o 
   3  -2  21        5.52       10.84      7.50 o 
   4  -2  21      265.27      248.17     25.76 o 
  -4  -1  21      243.71      242.36     28.20 o 
  -3  -1  21       40.30       41.86      8.60 o 
  -2  -1  21      238.85      235.23     26.43 o 
  -1  -1  21      526.65      522.99     26.99 o 
   0  -1  21       38.18       34.29      8.54 o 
   1  -1  21     1220.18     1185.75     66.85 o 
   2  -1  21      833.80      826.68     39.53 o 
   3  -1  21      154.56      137.71     17.86 o 
   4  -1  21      734.64      751.52     37.91 o 
  -4   0  21      272.81      274.99     30.89 o 
  -3   0  21        0.56       -0.07      6.30 o 
  -2   0  21      939.65      942.63     94.76 o 
  -1   0  21     1517.27     1495.15     57.92 o 
   0   0  21      291.11      270.98     19.16 o 
   1   0  21      831.52      846.27     32.40 o 
   2   0  21      244.86      262.80     20.81 o 
   3   0  21       50.37       46.41      8.50 o 
   4   0  21      303.93      269.11     49.14 o 
   5   0  21       19.39       16.81     13.62 o 
  -4   1  21      249.15      257.32     32.92 o 
  -3   1  21      107.55       95.83     13.28 o 
  -2   1  21      402.66      397.98     28.09 o 
  -1   1  21       63.33       64.48     14.29 o 
   0   1  21      544.37      509.48     28.27 o 
   1   1  21     4734.73     4912.20    122.92 o 
   2   1  21      110.18      108.21     13.23 o 
   3   1  21      138.16      140.25     15.11 o 
   4   1  21      298.68      321.16     29.83 o 
   5   1  21       94.19      131.48     20.92 o 
  -4   2  21       56.58       10.52     15.62 o 
  -3   2  21      203.86      180.37     19.75 o 
  -2   2  21      537.56      510.85     30.09 o 
  -1   2  21        9.97        0.41      7.25 o 
   0   2  21      341.15      322.05     33.54 o 
   1   2  21      230.99      267.88     23.35 o 
   2   2  21      153.55      166.75     14.98 o 
   3   2  21      586.05      572.72     25.77 o 
   4   2  21      910.39      902.41     40.99 o 
   5   2  21      104.50      126.26     19.04 o 
  -4   3  21       38.89       31.89     13.94 o 
  -3   3  21      331.58      313.38     27.58 o 
  -2   3  21      482.97      536.92     31.53 o 
  -1   3  21       89.65      112.63     15.37 o 
   0   3  21      237.10      220.46     27.03 o 
   1   3  21      250.25      265.11     22.62 o 
   2   3  21        3.18       19.03      7.40 o 
   3   3  21      450.46      474.39     25.85 o 
   4   3  21      279.16      282.49     24.46 o 
   5   3  21      131.21       96.10     13.89 o 
  -3   4  21      106.43      101.16     14.89 o 
  -2   4  21       98.41      117.33     16.65 o 
  -1   4  21        0.01        9.99      6.71 o 
   0   4  21      681.48      741.54     34.16 o 
   1   4  21      361.79      353.65     24.32 o 
   2   4  21     1007.84     1021.33     46.27 o 
   3   4  21      718.72      661.47     41.94 o 
   4   4  21      195.89      176.71     24.37 o 
   5   4  21       78.35       51.04     12.94 o 
  -2   5  21      394.72      369.56     34.05 o 
  -1   5  21        2.45       14.25      7.53 o 
   0   5  21      416.86      432.32     26.59 o 
   1   5  21      240.66      246.51     18.90 o 
   2   5  21       41.18       42.33     10.44 o 
   3   5  21      504.41      477.36     34.34 o 
   4   5  21        8.02       21.32     10.10 o 
  -2   6  21       10.72       50.70     15.37 o 
  -1   6  21      150.76      167.85     17.53 o 
   0   6  21      456.08      502.73     24.62 o 
   1   6  21       39.00       30.13      6.56 o 
   2   6  21      145.60      150.59     23.65 o 
   3   6  21      169.96      164.90     21.93 o 
   4   6  21        5.10       14.24      8.11 o 
   0   7  21      346.46      351.37     26.96 o 
   1   7  21        0.68        9.58      7.92 o 
   2   7  21      214.73      220.73     24.37 o 
   3   7  21      204.85      264.62     30.02 o 
  -2  -5  22      417.32      427.86     50.50 o 
  -1  -5  22      480.65      463.57     28.77 o 
   0  -5  22       45.32       48.31      9.57 o 
   1  -5  22      120.51      113.22     17.83 o 
   2  -5  22      441.35      420.81     48.73 o 
  -3  -4  22        2.14       10.20     19.24 o 
  -2  -4  22      651.82      797.50     61.63 o 
  -1  -4  22      236.79      195.30     24.07 o 
   0  -4  22       43.96       32.49     21.31 o 
   1  -4  22      451.33      515.17     38.55 o 
   2  -4  22      390.29      378.57     32.62 o 
   3  -4  22       10.76       21.11     19.58 o 
  -4  -3  22      285.71      282.25     30.89 o 
  -3  -3  22       22.43       13.48     13.80 o 
  -2  -3  22      366.60      351.40     26.38 o 
  -1  -3  22      290.63      369.01     28.43 o 
   0  -3  22       68.55       49.20     10.50 o 
   1  -3  22      657.57      678.90     36.54 o 
   2  -3  22      191.12      194.00     29.61 o 
   3  -3  22      122.09      120.06     18.41 o 
  -4  -2  22      295.02      281.20     34.54 o 
  -3  -2  22       49.48       23.72     16.63 o 
  -2  -2  22      461.22      479.65     33.41 o 
  -1  -2  22       78.27       89.47     13.47 o 
   0  -2  22       19.75       28.97     13.23 o 
   1  -2  22      322.96      371.03     29.31 o 
   2  -2  22      113.04       99.40     23.76 o 
   3  -2  22      324.93      330.47     29.55 o 
   4  -2  22      203.37      195.38     23.77 o 
  -4  -1  22       16.99       14.61     10.42 o 
  -3  -1  22      133.49      131.98     16.28 o 
  -2  -1  22      449.29      399.65     31.82 o 
  -1  -1  22       84.37       70.06     14.16 o 
   0  -1  22      354.59      371.06     27.90 o 
   1  -1  22      540.88      566.45     31.63 o 
   2  -1  22       81.14       79.37     12.67 o 
   3  -1  22      591.41      590.45     33.23 o 
   4  -1  22      538.90      537.75     33.13 o 
  -4   0  22      127.66      107.76     21.02 o 
  -3   0  22      136.64      110.77     14.55 o 
  -2   0  22      721.36      724.26     42.18 o 
  -1   0  22      342.85      297.05     60.63 o 
   0   0  22       29.48       32.49      9.21 o 
   1   0  22      671.44      638.78     28.77 o 
   2   0  22        0.59        0.67      5.34 o 
   3   0  22      434.38      407.54     24.37 o 
   4   0  22      150.42      137.37     23.09 o 
   5   0  22       14.71       42.72     17.94 o 
  -4   1  22        3.12        4.90     12.90 o 
  -3   1  22      471.12      511.04     30.23 o 
  -2   1  22      449.16      484.29     28.93 o 
  -1   1  22       48.54       41.76     13.12 o 
   0   1  22     1347.50     1230.45     55.97 o 
   1   1  22      143.38      155.15     15.26 o 
   2   1  22      177.10      165.15     16.30 o 
   3   1  22      504.34      537.98     26.45 o 
   4   1  22        3.06        9.41      7.56 o 
   5   1  22       78.37       91.75     18.57 o 
  -4   2  22      144.73       89.23     23.35 o 
  -3   2  22      352.01      364.02     29.05 o 
  -2   2  22      254.64      275.92     25.10 o 
  -1   2  22      407.73      436.30     34.38 o 
   0   2  22     1120.14     1118.94     53.52 o 
   1   2  22      337.51      366.50     25.25 o 
   2   2  22       30.58       25.72      6.75 o 
   3   2  22      653.64      690.54     33.64 o 
   4   2  22      219.09      256.55     24.56 o 
   5   2  22        4.72       -6.71      7.61 o 
  -3   3  22      530.73      527.69     32.78 o 
  -2   3  22      144.29      135.65     18.56 o 
  -1   3  22       47.01       42.87     10.19 o 
   0   3  22      298.71      317.63     42.64 o 
   1   3  22      368.36      405.63     26.24 o 
   2   3  22      246.77      239.00     21.40 o 
   3   3  22      344.95      358.27     35.68 o 
   4   3  22        6.24        4.90      7.17 o 
   5   3  22      368.50      338.67     22.41 o 
  -3   4  22      147.02      141.08     18.16 o 
  -2   4  22        4.75        0.65      7.00 o 
  -1   4  22      256.83      262.87     24.51 o 
   0   4  22      493.75      530.05     28.99 o 
   1   4  22       25.52       32.60      9.53 o 
   2   4  22       35.36       57.89      9.58 o 
   3   4  22      386.72      379.44     35.51 o 
   4   4  22       12.71       13.75     12.39 o 
   5   4  22      295.28      260.27     67.42 o 
  -2   5  22       49.69       29.22      9.59 o 
  -1   5  22      178.98      204.19     22.03 o 
   0   5  22      234.05      245.45     22.53 o 
   1   5  22        5.47       14.37      6.88 o 
   2   5  22      660.67      664.12     34.50 o 
   3   5  22      236.33      223.98     38.63 o 
   4   5  22      114.62      101.07     18.19 o 
  -1   6  22      308.94      334.75     26.13 o 
   0   6  22      185.33      207.75     18.24 o 
   1   6  22       64.02       93.05     13.74 o 
   2   6  22      395.80      389.39     29.62 o 
   3   6  22       13.41       20.02      8.74 o 
   4   6  22      154.47      157.65     46.21 o 
   0   7  22       72.28       78.34     13.94 o 
   1   7  22       84.34       81.21     25.12 o 
   2   7  22      305.85      284.94     29.22 o 
  -2  -5  23      504.38      529.32     67.92 o 
  -1  -5  23      110.94       81.74     22.74 o 
   0  -5  23      114.84      113.56     30.03 o 
   1  -5  23      118.28      114.85     19.92 o 
  -3  -4  23       83.73       46.63     33.11 o 
  -2  -4  23       29.03       18.86      9.74 o 
  -1  -4  23       27.38       20.42     17.77 o 
   0  -4  23      412.75      429.52     32.87 o 
   1  -4  23      378.16      360.28     36.74 o 
   2  -4  23        8.81       18.37     13.18 o 
  -3  -3  23      176.41      112.57     29.83 o 
  -2  -3  23      437.42      463.34     48.61 o 
  -1  -3  23        9.67        7.06      6.33 o 
   0  -3  23      538.62      528.00     32.56 o 
   1  -3  23      366.51      354.42     30.64 o 
   2  -3  23       33.75       33.10     10.06 o 
   3  -3  23      373.88      372.68     33.76 o 
  -4  -2  23       18.54       22.05     18.97 o 
  -3  -2  23      174.56      241.17     39.68 o 
  -2  -2  23      357.94      394.08     82.12 o 
  -1  -2  23       88.72      118.89     21.55 o 
   0  -2  23      475.17      493.34     26.52 o 
   1  -2  23       42.79       57.04     15.73 o 
   2  -2  23      104.47      116.19     17.12 o 
   3  -2  23      474.86      464.71     32.65 o 
   4  -2  23      198.80      161.61     32.06 o 
  -4  -1  23      121.33      123.40     34.59 o 
  -3  -1  23      355.27      335.86     23.72 o 
  -2  -1  23      124.40      101.99     18.12 o 
  -1  -1  23      381.32      391.41     34.69 o 
   0  -1  23      739.17      825.31     38.48 o 
   1  -1  23       13.09       39.53     13.58 o 
   2  -1  23      260.44      308.83     23.85 o 
   3  -1  23      500.34      477.32     31.11 o 
   4  -1  23        8.89       23.19     15.66 o 
  -4   0  23       35.40       33.79     15.91 o 
  -3   0  23      264.78      239.09     25.45 o 
  -2   0  23       79.74       82.48     15.05 o 
  -1   0  23       22.67       17.97      9.15 o 
   0   0  23     1160.47     1136.58     45.48 o 
   1   0  23      133.70      143.51     18.22 o 
   2   0  23      326.76      352.15     27.69 o 
   3   0  23      347.51      348.79     22.99 o 
   4   0  23        5.27        9.38     10.45 o 
  -4   1  23      134.80      118.91     26.81 o 
  -3   1  23      268.63      230.00     24.37 o 
  -2   1  23       42.01       26.52     11.42 o 
  -1   1  23      383.48      393.76     34.72 o 
   0   1  23      215.14      264.99     28.77 o 
   1   1  23      103.73      114.19     16.11 o 
   2   1  23      866.67      919.38     35.87 o 
   3   1  23      310.72      332.81     23.13 o 
   4   1  23      345.34      368.32     36.24 o 
  -3   2  23      204.89      173.67     20.15 o 
  -2   2  23        0.22       10.38      7.10 o 
  -1   2  23     1117.38     1177.50     57.90 o 
   0   2  23      237.32      227.05     26.98 o 
   1   2  23       44.88       43.71      8.91 o 
   2   2  23      425.29      420.32     24.01 o 
   3   2  23      154.40      143.64     14.89 o 
   4   2  23       19.81        8.99     16.95 o 
   5   2  23       31.11       56.97     15.17 o 
  -3   3  23      127.74       99.36     16.60 o 
  -2   3  23       39.38       57.44     12.78 o 
  -1   3  23      252.89      244.52     23.76 o 
   0   3  23        7.52        3.29     12.64 o 
   1   3  23     2133.57     2230.00     81.95 o 
   2   3  23      656.05      631.70     31.53 o 
   3   3  23       10.08        7.37     14.42 o 
   4   3  23      130.84      148.84     23.85 o 
  -3   4  23       40.97       54.25     12.81 o 
  -2   4  23      232.50      242.72     24.59 o 
  -1   4  23      434.09      439.83     39.38 o 
   0   4  23        4.30        2.81      5.84 o 
   1   4  23       17.20       12.96      7.68 o 
   2   4  23      348.30      325.18     23.22 o 
   3   4  23       18.95       24.74     10.24 o 
   4   4  23      303.10      374.01     36.06 o 
  -2   5  23       66.32       76.10     13.70 o 
  -1   5  23      213.41      226.11     23.03 o 
   0   5  23        0.13        6.56      6.86 o 
   1   5  23       79.19       68.76     10.52 o 
   2   5  23      177.55      155.91     19.77 o 
   3   5  23        1.39       -0.81      9.70 o 
   4   5  23      268.80      201.59     39.31 o 
  -1   6  23      150.18      146.70     16.26 o 
   0   6  23        1.27       10.66      9.98 o 
   1   6  23      240.05      247.33     23.33 o 
   2   6  23        3.85       11.55     12.02 o 
   3   6  23       91.15      106.95     20.95 o 
   1   7  23      174.25      131.01     21.80 o 
  -1  -5  24       23.44       38.91     15.07 o 
   0  -5  24      379.99      444.43     32.09 o 
  -2  -4  24      107.80      143.99     23.58 o 
  -1  -4  24       54.64       56.55      9.97 o 
   0  -4  24      428.86      407.26     32.95 o 
   1  -4  24       89.83       50.28     15.75 o 
   2  -4  24      279.93      278.39     31.19 o 
  -3  -3  24      156.12      182.68     44.55 o 
  -2  -3  24        1.85        6.11      7.73 o 
  -1  -3  24      421.88      454.46     30.69 o 
   0  -3  24      513.69      460.58     31.62 o 
   1  -3  24       25.39       32.92      8.60 o 
   2  -3  24      422.39      460.44     36.00 o 
   3  -3  24      586.37      584.84     65.35 o 
  -3  -2  24      114.04      147.38     34.74 o 
  -2  -2  24       22.58       32.14     10.04 o 
  -1  -2  24      338.89      323.45     33.03 o 
   0  -2  24      351.91      371.78     25.98 o 
   1  -2  24       76.72       74.03     14.68 o 
   2  -2  24      555.34      550.27     43.65 o 
   3  -2  24      181.69      188.06     30.61 o 
  -3  -1  24      225.50      199.54     30.74 o 
  -2  -1  24       54.70       76.32     15.76 o 
  -1  -1  24      282.47      407.54     35.94 o 
   0  -1  24      223.49      239.38     24.04 o 
   1  -1  24      185.34      197.27     22.57 o 
   2  -1  24      805.19      789.38     34.38 o 
   3  -1  24       80.88       73.47     11.02 o 
   4  -1  24       46.39       82.58     24.37 o 
  -3   0  24      148.42       86.21     18.94 o 
  -2   0  24      108.07      137.41     20.06 o 
  -1   0  24      461.46      440.93     34.55 o 
   0   0  24      186.52      218.96     22.39 o 
   1   0  24       23.34        8.69      7.88 o 
   2   0  24      429.39      456.85     29.99 o 
   3   0  24       24.40       38.85     14.18 o 
   4   0  24       23.37       52.08     16.72 o 
  -3   1  24        6.62        9.79      6.98 o 
  -2   1  24      122.18      142.33     18.36 o 
  -1   1  24      709.50      750.34     46.84 o 
   0   1  24        4.84       26.86      9.99 o 
   1   1  24      437.00      419.33     27.71 o 
   2   1  24      677.19      661.73     33.92 o 
   3   1  24        4.62        8.58     12.21 o 
   4   1  24      726.56      766.16     48.34 o 
  -3   2  24       16.56        7.23      8.02 o 
  -2   2  24      204.06      205.68     21.94 o 
  -1   2  24      915.18      865.73     49.11 o 
   0   2  24     1601.13     1617.25     72.22 o 
   1   2  24      308.86      384.74     31.03 o 
   2   2  24      409.59      469.10     32.36 o 
   3   2  24       27.70       35.69      9.43 o 
   4   2  24      204.68      221.15     27.78 o 
  -3   3  24        4.61       15.51      8.74 o 
  -2   3  24      329.99      328.75     31.47 o 
  -1   3  24      196.44      171.11     20.50 o 
   0   3  24      360.13      371.11     31.34 o 
   1   3  24      733.36      816.56     56.66 o 
   2   3  24      250.16      237.57     23.82 o 
   3   3  24      183.71      149.56     27.27 o 
   4   3  24      204.39      209.78     26.68 o 
  -2   4  24      437.00      469.43     32.86 o 
  -1   4  24      179.77      182.21     32.44 o 
   0   4  24      338.34      338.87     34.14 o 
   1   4  24      612.36      567.99     36.37 o 
   2   4  24      107.91      136.72     17.75 o 
   3   4  24      113.76       93.82     20.76 o 
   4   4  24      346.70      367.13     41.90 o 
  -2   5  24      210.84      213.48     23.03 o 
  -1   5  24       35.12       43.81     10.42 o 
   0   5  24      152.41      152.56     17.68 o 
   1   5  24      883.47      906.41     50.14 o 
   2   5  24        2.18        5.23     11.91 o 
   3   5  24      116.24      143.74     25.53 o 
   4   5  24      116.81      107.88     18.73 o 
  -1   6  24        0.52        3.56     12.12 o 
   0   6  24      164.67      118.44     15.42 o 
   1   6  24      169.72      165.45     25.27 o 
   2   6  24       52.72       26.53     11.24 o 
   3   6  24      263.76      238.13     43.88 o 
  -2  -4  25        4.60       -9.94      9.94 o 
  -1  -4  25      197.31      182.91     20.41 o 
   0  -4  25       73.58       98.90     18.82 o 
   1  -4  25       10.94        0.01      9.31 o 
  -3  -3  25      383.28      363.73     56.87 o 
  -2  -3  25      186.02      189.51     37.10 o 
  -1  -3  25      606.26      657.82     49.65 o 
   0  -3  25       61.53       52.84     10.80 o 
   1  -3  25       91.71      113.45     17.08 o 
   2  -3  25      367.36      371.82     33.19 o 
  -3  -2  25        7.47       -9.85     26.40 o 
  -2  -2  25       42.99       42.52      9.13 o 
  -1  -2  25      341.59      372.88     25.58 o 
   0  -2  25        3.13       -5.47     13.78 o 
   1  -2  25      387.60      387.61     32.15 o 
   2  -2  25      371.85      422.62     31.40 o 
   3  -2  25       16.41       16.29      7.82 o 
  -3  -1  25       16.97       20.60     13.53 o 
  -2  -1  25      465.96      538.77     36.16 o 
  -1  -1  25      264.00      239.52     28.03 o 
   0  -1  25       47.48       36.96     10.66 o 
   1  -1  25      523.99      532.43     32.34 o 
   2  -1  25      395.53      397.22     27.38 o 
   3  -1  25       86.44      142.88     26.01 o 
   4  -1  25      414.40      440.43     80.47 o 
  -3   0  25        8.87       11.18      7.15 o 
  -2   0  25      339.94      360.27     34.58 o 
  -1   0  25      145.40      134.57     20.52 o 
   0   0  25      167.89      168.90     51.75 o 
   1   0  25      204.33      232.68     23.56 o 
   2   0  25       45.94       32.77     13.60 o 
   3   0  25      120.08      113.07     17.22 o 
   4   0  25      991.11     1064.19     95.68 o 
  -3   1  25      143.58      149.58     26.74 o 
  -2   1  25      349.12      382.68     29.42 o 
  -1   1  25      120.61       67.76     32.76 o 
   0   1  25      328.14      339.35     33.03 o 
   1   1  25      416.63      442.59     28.87 o 
   2   1  25       31.31       35.58      9.91 o 
   3   1  25      192.13      163.11     18.60 o 
   4   1  25      166.18      143.01     45.73 o 
  -3   2  25       60.34       51.38     13.14 o 
  -2   2  25      269.31      246.96     24.60 o 
  -1   2  25      185.81      145.37     23.34 o 
   0   2  25      106.18      114.33     18.03 o 
   1   2  25      313.23      350.36     32.40 o 
   2   2  25       30.23       24.16      8.08 o 
   3   2  25      314.20      319.28     34.03 o 
   4   2  25      134.03      130.54     18.14 o 
  -3   3  25      122.63      151.12     46.31 o 
  -2   3  25      245.26      264.16     25.58 o 
  -1   3  25        1.34       -0.42     11.13 o 
   0   3  25      234.06      227.08     28.07 o 
   1   3  25      182.44      187.71     26.03 o 
   2   3  25       14.26       18.87      6.52 o 
   3   3  25      509.70      519.82     53.90 o 
   4   3  25       31.68       18.64     13.91 o 
  -2   4  25      214.95      229.48     25.47 o 
  -1   4  25        2.90       17.73     10.59 o 
   0   4  25      141.21      191.83     20.77 o 
   1   4  25      392.15      391.85     46.61 o 
   2   4  25       34.58       52.77     21.29 o 
   3   4  25      289.83      297.47     44.83 o 
   4   4  25       81.89       90.58     25.52 o 
  -1   5  25       37.03       43.18     10.94 o 
   0   5  25      186.29      185.27     20.14 o 
   1   5  25      234.22      206.90     20.06 o 
   2   5  25      362.68      324.98     32.02 o 
   3   5  25      188.75      153.13     33.36 o 
   0   6  25      167.37      156.77     21.17 o 
   1   6  25       82.99       68.24     38.21 o 
   2   6  25       53.46       63.75     14.36 o 
  -1  -4  26      143.93      130.25     21.15 o 
   0  -4  26       35.00       27.41     11.42 o 
   1  -4  26      165.35      163.56     23.46 o 
  -2  -3  26      270.36      293.52     55.42 o 
  -1  -3  26      226.58      264.51     25.22 o 
   0  -3  26       80.07      113.84     20.43 o 
   1  -3  26      342.86      425.03     34.99 o 
   2  -3  26       64.82       85.90     18.39 o 
  -3  -2  26       36.49       46.07     32.76 o 
  -2  -2  26      322.19      321.07     33.14 o 
  -1  -2  26       72.97       81.61     10.79 o 
   0  -2  26      175.36      172.71     19.37 o 
   1  -2  26      495.30      514.77     34.98 o 
   2  -2  26        0.42       14.14      7.47 o 
   3  -2  26      104.38      114.70     18.09 o 
  -3  -1  26       37.97        6.10     23.00 o 
  -2  -1  26      370.82      316.85     32.08 o 
  -1  -1  26        8.11        1.57      7.51 o 
   0  -1  26      507.00      564.33     36.42 o 
   1  -1  26      442.65      454.61     29.18 o 
   2  -1  26        0.07       -1.23      4.80 o 
   3  -1  26      352.91      374.20     32.36 o 
  -3   0  26       41.75       18.96     15.27 o 
  -2   0  26      238.07      161.83     36.18 o 
  -1   0  26        0.38       26.23      9.78 o 
   0   0  26      666.36      696.51     43.77 o 
   1   0  26      176.19      197.44     21.77 o 
   2   0  26      151.21      123.26     18.10 o 
   3   0  26      418.93      415.07     34.32 o 
   4   0  26      104.64      134.13     55.31 o 
  -3   1  26      390.90      369.12     55.95 o 
  -2   1  26      168.37      192.02     30.29 o 
  -1   1  26        9.19        6.81      8.64 o 
   0   1  26      561.06      601.79     62.02 o 
   1   1  26      114.72      120.81     19.65 o 
   2   1  26      258.41      270.31     40.79 o 
   3   1  26      412.76      412.87     33.78 o 
   4   1  26      127.90      138.80     36.98 o 
  -3   2  26      218.01      207.01     29.97 o 
  -2   2  26       80.28       85.63     14.46 o 
  -1   2  26      203.99      162.12     28.42 o 
   0   2  26      358.49      326.19     33.07 o 
   1   2  26       47.67       30.20     17.23 o 
   2   2  26       84.36       83.05     22.06 o 
   3   2  26      309.61      321.94     43.65 o 
   4   2  26      334.50      426.44     34.65 o 
  -2   3  26        8.54       18.46      7.87 o 
  -1   3  26      472.40      489.77     32.52 o 
   0   3  26      222.82      211.30     59.55 o 
   1   3  26        3.20        5.65      7.94 o 
   2   3  26      330.16      314.39     27.16 o 
   3   3  26      335.72      328.39     50.41 o 
   4   3  26       47.29       20.09     25.56 o 
  -2   4  26        2.36       -8.41     11.88 o 
  -1   4  26      215.14      203.80     21.57 o 
   0   4  26     2008.27     2013.02     67.26 o 
   1   4  26      121.58      106.39     13.41 o 
   2   4  26      255.69      194.08     39.92 o 
   3   4  26      152.57      120.80     29.83 o 
  -1   5  26      217.84      213.09     23.51 o 
   0   5  26        2.74       18.17      8.36 o 
   1   5  26      202.31      187.59     27.90 o 
   2   5  26      576.71      545.36     40.29 o 
   3   5  26       55.54       83.66     34.35 o 
   1   6  26      126.81      151.72     44.69 o 
  -1  -3  27        3.26       -4.91     14.09 o 
   0  -3  27      226.31      219.26     25.36 o 
   1  -3  27      396.44      421.20     35.81 o 
  -2  -2  27      281.55      298.30     32.99 o 
  -1  -2  27       21.13        8.07      7.99 o 
   0  -2  27      255.63      323.84     25.63 o 
   1  -2  27      190.20      210.29     24.62 o 
   2  -2  27       26.48       22.97     31.65 o 
  -2  -1  27       25.30       30.79      9.29 o 
  -1  -1  27      160.56      188.32     26.25 o 
   0  -1  27      509.34      542.12     33.37 o 
   1  -1  27       68.36       58.55     10.13 o 
   2  -1  27      287.90      280.71     24.47 o 
   3  -1  27      229.53      228.49     25.50 o 
  -2   0  27        0.26      -10.70     15.85 o 
  -1   0  27      166.99      144.28     21.94 o 
   0   0  27      380.66      498.81     38.43 o 
   1   0  27        4.50       13.59      7.43 o 
   2   0  27      490.82      509.28     33.34 o 
   3   0  27      199.85      181.94     22.72 o 
  -2   1  27        1.39       19.36      7.18 o 
  -1   1  27      287.34      308.06     33.17 o 
   0   1  27      194.30      170.46     24.99 o 
   1   1  27       29.15       24.93     10.78 o 
   2   1  27      620.34      672.18     44.39 o 
   3   1  27       45.23       46.84     17.08 o 
  -2   2  27        2.16       11.46      8.94 o 
  -1   2  27      342.53      337.30     35.24 o 
   0   2  27       64.51       82.23     15.79 o 
   1   2  27       78.21       99.70     16.93 o 
   2   2  27      176.81      186.94     24.18 o 
   3   2  27       27.38       22.64     22.31 o 
  -2   3  27      117.14       78.93     16.69 o 
  -1   3  27       10.61       -4.76      6.87 o 
   0   3  27        1.12        2.70      7.23 o 
   1   3  27      225.92      233.59     28.45 o 
   2   3  27      329.97      359.97     60.59 o 
   3   3  27        9.74       37.81     20.58 o 
  -1   4  27      342.06      363.30     30.90 o 
   0   4  27       69.93       67.30     11.75 o 
   1   4  27        5.52       -3.52      9.50 o 
   2   4  27      161.82      195.35     41.23 o 
   3   4  27        0.04      -18.36     18.53 o 
   0   5  27        1.41        6.26      8.54 o 
   1   5  27      201.45      160.21     26.94 o 
   2   5  27      229.82      230.41     31.37 o 
   0  -3  28       85.04       61.76     12.76 o 
  -2  -2  28       23.84        0.07     24.78 o 
  -1  -2  28      174.13      138.51     17.04 o 
   0  -2  28       65.45       73.67     10.86 o 
   1  -2  28        2.53       26.82     12.19 o 
   2  -2  28      487.85      549.01     52.13 o 
  -2  -1  28       56.90       28.50     11.37 o 
  -1  -1  28      380.49      427.99     39.65 o 
   0  -1  28      115.73      119.93     17.37 o 
   1  -1  28       84.30      109.42     24.67 o 
   2  -1  28       88.74       97.35     14.45 o 
  -2   0  28      146.23      155.26     36.48 o 
  -1   0  28      323.99      329.79     34.29 o 
   0   0  28       17.35       16.83      8.80 o 
   1   0  28      149.69      194.21     29.82 o 
   2   0  28      280.11      276.46     27.38 o 
   3   0  28       19.12       19.31      8.44 o 
  -2   1  28      158.02      172.60     22.30 o 
  -1   1  28      380.11      388.81     37.47 o 
   0   1  28        3.92       23.53      8.91 o 
   1   1  28      361.61      382.67     36.64 o 
   2   1  28      326.98      374.30     30.06 o 
   3   1  28       38.99       54.48     20.31 o 
  -2   2  28      248.48      204.86     24.22 o 
  -1   2  28      229.11      236.22     25.03 o 
   0   2  28       46.16       34.29     30.85 o 
   1   2  28      398.70      414.71     34.01 o 
   2   2  28       42.59       30.35     20.14 o 
   3   2  28      217.23      241.30     33.86 o 
  -1   3  28      181.75      159.00     19.60 o 
   0   3  28      172.85      150.50     21.33 o 
   1   3  28      436.07      441.75     34.00 o 
   2   3  28       48.02       39.47     10.20 o 
   3   3  28      177.55      190.02     47.62 o 
  -1   4  28        6.19       11.76     12.73 o 
   0   4  28      141.85      116.90     16.47 o 
   1   4  28       59.55       98.30     14.96 o 
   2   4  28        1.84        4.31     23.79 o 
   1   5  28       97.77      128.81     25.46 o 
  -1  -2  29      131.97      108.81     18.19 o 
   0  -2  29        2.88        7.58      7.67 o 
   1  -2  29      699.61      786.50     45.56 o 
  -1  -1  29      148.29      118.37     33.20 o 
   0  -1  29        5.34        8.54      9.85 o 
   1  -1  29      580.88      726.60     38.54 o 
   2  -1  29       44.82       35.28     16.39 o 
  -2   0  29      345.39      358.87     37.68 o 
  -1   0  29      141.33      137.26     23.58 o 
   0   0  29       69.97       75.84     15.29 o 
   1   0  29      344.02      331.28     32.88 o 
   2   0  29      209.50      276.55     28.45 o 
  -2   1  29      165.06      139.18     24.45 o 
  -1   1  29       68.62       68.28     16.26 o 
   0   1  29      171.51      191.82     27.01 o 
   1   1  29      437.16      437.80     35.92 o 
   2   1  29        5.47       13.00      7.68 o 
   3   1  29      134.30      146.37     36.01 o 
  -1   2  29        0.59       11.71      7.84 o 
   0   2  29      197.06      265.96     31.34 o 
   1   2  29      332.17      363.96     46.61 o 
   2   2  29       19.22       24.66      8.56 o 
   3   2  29      259.61      269.62     57.08 o 
  -1   3  29        4.61       10.20     10.74 o 
   0   3  29      304.45      330.47     34.68 o 
   1   3  29      203.48      213.90     34.86 o 
   2   3  29       48.70       43.14     30.78 o 
   0   4  29      259.20      228.89     27.71 o 
   1   4  29       14.39       10.75     10.33 o 
   2   4  29       98.65      110.81     38.72 o 
   0  -1  30      102.61      104.53     25.70 o 
   1  -1  30       35.42       65.07     12.62 o 
  -1   0  30        0.82        7.74     13.18 o 
   0   0  30      154.56      114.47     20.31 o 
   1   0  30      170.93      164.92     21.66 o 
   2   0  30       69.86       72.23     11.54 o 
  -1   1  30       55.02       49.50     15.25 o 
   0   1  30      226.41      227.46     35.28 o 
   1   1  30       94.51       72.68     21.74 o 
   2   1  30       56.27      125.06     21.37 o 
  -1   2  30      182.20      170.94     25.00 o 
   0   2  30      160.66      130.38     22.58 o 
   1   2  30       25.87       16.33      9.04 o 
   2   2  30      200.85      170.51     24.35 o 
   0   3  30      174.36      157.46     37.06 o 
   1   3  30        0.14       -0.59     17.60 o 
   2   3  30      233.04      187.19     48.54 o 
   0   0  31       82.63       70.75     24.51 o 
   0   1  31       86.46       40.99     15.46 o 
   1   1  31       86.66       93.39     19.39 o 
   1   2  31       86.45       51.85     11.77 o 
                                                 
